# Supplementary material for: Helping patients help themselves: A systematic review of self-management support strategies in primary health care practice
Source: PLoS One. 2019 Aug 1;14(8):e0220116. doi: 10.1371/journal.pone.0220116 (PMC6675068; doi:10.1371/journal.pone.0220116)
Supplement: S1 Data — (XLS) [file pone.0220116.s001.xls]

## Sheet: Final List
								Reasons for exclusion
Author	Year	Title	Journal	Volume	Issue	Pages	Included/ Excluded	Language	Study Design/ Type	Intervention	Population	Setting	HCP	Comparator	Inclusion
Marx, A. J., M. A. Test and L. I. Stein	1973	Extrohospital Management of Severe Mental Illness: Feasibility and Effects of Social Functioning	Archives of General Psychiatry	29	4	505-511	Excluded					1			0
Baker, D. M.	1984	A study contrasting different modalities of medication discharge counseling	Hosp Pharm	19	8	545-548, 551-544	Excluded					1			0
Hilton, S., H. R. Anderson, B. Sibbald and P. Freeling	1986	Controlled evaluation of the effects of patient education on asthma morbidity in general practice	The Lancet	327	8471	26-29	Excluded		1						0
Rettig, B. A., D. G. Shrauger, R. R. Recker, T. F. Gallagher and H. Wiltse	1986	A randomized study of the effects of a home diabetes education program	Diabetes Care	9	2	173-178	Excluded					1			0
Robinson, K. M.	1988	A social skills training program for adult caregivers	ANS Adv Nurs Sci	10	2	59-72	Excluded			1					0
Wilson, D. M., D. W. Taylor, J. R. Gilbert, J. A. Best, E. A. Lindsay, D. G. Willms and J. Singer	1988	A randomized trial of a family physician intervention for smoking cessation	Jama	260	11	1570-1574	Excluded			1					0
Parkerson, G. R., Jr., J. L. Michener, L. R. Wu, J. N. Finch, W. E. Broadhead, L. H. Muhlbaier, K. Magruder-Habib, M. J. Helms, J. W. Kertesz, N. Clapp-Channing and et al.	1989	The effect of a telephone family assessment intervention on the functional health of patients with elevated family stress	Med Care	27	7	680-693	Excluded			1					0
Roland M, Dixon M.	1989	Randomized controlled trial of an educational booklet for patients presenting with back pain in general practice.	J R Coll Gen Pract.	39	323	244–246	Excluded			1					0
Videman, T., H. Rauhala, S. Asp, K. Lindstrom, G. Cedercreutz, M. Kamppi, S. Tola and J. D. Troup	1989	Patient-handling skill, back injuries, and back pain. An intervention study in nursing	Spine (Phila Pa 1976)	14	2	148-156	Excluded			1					0
Weinberger M, Tierney WM, Booher P, Katz BP.	1989	Can the provision of information to patients with osteoarthritis improve functional status? A randomized, controlled trial.	Arthritis Rheum	32	12	1577-83	Excluded					1			0
Winkler, R., P. Underwood, B. Fatovich, R. James and D. Gray	1989	A clinical trial of a self-care approach to the management of chronic headache in general practice	Soc Sci Med	29	2	213-219	Excluded					1			0
Delamater, A. M., J. Bubb, S. G. Davis, J. A. Smith, L. Schmidt, N. H. White and J. V. Santiago	1990	Randomized prospective study of self-management training with newly diagnosed diabetic children	Diabetes Care	13	5	492-498	Excluded				1				0
Fletcher, S. W., M. S. O'Malley, J. L. Earp, T. M. Morgan, S. Lin and D. Degnan	1990	How best to teach women breast self-examination. A randomized controlled trial	Ann Intern Med	112	10	772-779	Excluded					1			0
Knuppel, R. A., M. F. Lake, D. L. Watson, R. A. Welch, W. C. Hill, A. D. Fleming, R. W. Martin, D. L. Bentley, C. Hamer and J. C. Morrison	1990	The contribution of symptomatology and/or uterine activity to the incidence of unscheduled visits	Obstet Gynecol	76	1 Suppl	28s-31s	Excluded			1					0
Olfson, M.	1990	Assertive community treatment: An evaluation of the experimental evidence	Hospital and Community Psychiatry	41	6	634-641	Excluded		1						0
Risser, N. L. and D. W. Belcher	1990	Adding spirometry, carbon monoxide, and pulmonary symptom results to smoking cessation counseling: a randomized trial	J Gen Intern Med	5	1	16-22	Excluded					1			0
Stergachis, A., W. E. Newmann, K. J. Williams and M. M. Schnell	1990	The effect of a self-care minimal intervention for colds and flu on the use of medical services	J Gen Intern Med	5	1	23-28	Excluded			1					0
Bertakis, K. D.	1991	Impact of a patient education intervention on appropriate utilization of clinic services	The Journal of the American Board of Family Practice / American Board of Family Practice	4	6	411-418	Excluded						1		0
Mullen, P. D., J. P. Carbonari, E. R. Tabak and M. C. Glenday	1991	Improving disclosure of smoking by pregnant women	Am J Obstet Gynecol	165	2	409-413	Excluded		1						0
Rost, K. M., K. S. Flavin, K. Cole and J. B. McGill	1991	Change in metabolic control and functional status after hospitalization. Impact of patient activation intervention in diabetic patients	Diabetes Care	14	10	881-889	Excluded					1			0
Albright, C. L., J. W. Farquhar, S. P. Fortmann, D. P. L. Sachs, D. K. Owens, L. Gottlieb, G. A. Stratos, M. R. Bergen and K. M. Skeff	1992	Impact of a clinical preventive medicine curriculum for primary care faculty: results of a dissemination model.	Preventive Medicine	21	4	419-435	Excluded		1						0
Basler, H. D., U. Brinkmeier, K. Buser and G. Gluth	1992	Nicotine gum assisted group therapy in smokers with an increased risk of coronary disease--evaluation in a primary care setting format.	Health Education Research	7	1	87-95	Excluded			1					0
Beresford, S. A., E. M. Farmer, L. Feingold, K. L. Graves, S. K. Sumner and R. M. Baker	1992	Evaluation of a self-help dietary intervention in a primary care setting	Am J Public Health	82	1	79-84	Excluded			1					0
McCusker, J., A. M. Stoddard, J. G. Zapka, C. S. Morrison, M. Zorn and B. F. Lewis	1992	AIDS education for drug abusers: evaluation of short-term effectiveness	Am J Public Health	82	4	533-540	Excluded					1			0
Ockene, J., J. L. Kristeller, R. Goldberg, I. Ockene, P. Merriam, S. Barrett, P. Pekow, D. Hosmer and R. Gianelly	1992	Smoking cessation and severity of disease: the Coronary Artery Smoking Intervention Study	Health Psychol	11	2	119-126	Excluded					1			0
Shi, L.	1992	The impact of increasing intensity of health promotion intervention on risk reduction	Eval Health Prof	15	1	3-25	Excluded		1						0
Byrne, D. M., J. Drury, R. C. Mackay, S. Robinson, C. Faranda and D. B. MacAdam	1993	Evaluation of the efficacy of an instructional programme in the self-management of patients with asthma	Journal of advanced nursing	18	4	637-646	Excluded		1						0
Gilliss, C. L., S. R. Gortner, W. W. Hauck, J. A. Shinn, P. A. Sparacino and C. Tompkins	1993	A randomized clinical trial of nursing care for recovery from cardiac surgery	Heart Lung	22	2	125-133	Excluded					1			0
Litzelman, D. K., C. W. Slemenda, C. D. Langefeld, L. M. Hays, M. A. Welch, D. E. Bild, E. S. Ford and F. Vinicor	1993	Reduction of lower extremity clinical abnormalities in patients with non-insulin-dependent diabetes mellitus. A randomized, controlled trial	Ann Intern Med	119	1	36-41	Excluded					1			0
Matsuyama, J. R., B. J. Mason and S. G. Jue	1993	Pharmacists' interventions using an electronic medication-event monitoring device's adherence data versus pill counts	Ann Pharmacother	27	2016-08-07	851-855	Excluded			1					0
Amirav, I. and F. Burg	1994	The need to educate health professionals about childhood asthma.	Archives of Pediatrics & Adolescent Medicine	148	12	1339-1343	Excluded			1					0
Bailey, W. C., S. R. Wilson, K. B. Weiss, R. A. Windsor and J. M. Wolle	1994	Measures for use in asthma clinical research: Overview of the NIH workshop	American Journal of Respiratory and Critical Care Medicine	149	2 II	S1-S8	Excluded		1						0
Bashir, K., M. King and M. Ashworth	1994	Controlled evaluation of brief intervention by general practitioners to reduce chronic use of benzodiazepines	British Journal of General Practice	44	386	408-412	Excluded			1					0
Black, M. M., P. Nair, C. Kight, R. Wachtel, P. Roby and M. Schuler	1994	Parenting and early development among children of drug-abusing women: effects of home intervention	Pediatrics	94	4 Pt 1	440-448	Excluded				1				0
Chappel, J. N.	1994	Working a program of recovery in alcoholics anonymous	Journal of Substance Abuse Treatment	11	2	99-104	Excluded		1						0
D'Souza, W., J. Crane, C. Burgess, H. Te Karu, C. Fox, M. Harper, B. Robson, P. Howden-Chapman, L. Crossland, K. Woodman, N. Pearce, E. Pomare and R. Beasley	1994	Community-based asthma care: Trial of a 'credit card' asthma self- management plan	European Respiratory Journal	7	7	1260-1265	Excluded		1						0
Drummond, N., M. Abdalla, J. K. Buckingham, J. A. G. Beattie, T. Lindsay, L. M. Osman, S. J. Ross, A. Roy-Chaudhury, I. Russell, M. Turner, J. G. Douglass, J. S. Legge and J. A. R. Friend	1994	Integrated care for asthma: A clinical, social, and economic evaluation	BMJ	308	6928	559	Excluded					1			0
Goodman, E., A. C. Tipton, L. Hecht and M. A. Chesney	1994	Perseverance pays off: Health care providers' impact on HIV testing decisions by adolescent females	Pediatrics	94	6 I	878-882	Excluded		1						0
King, M., G. Broster, M. Lloyd and J. Horder	1994	Controlled trials in the evaluation of counselling in general practice.	British Journal of General Practice	44	382	229-232	Excluded			1					0
Kishchuk, N., C. Peters, A. M. Towers, M. Sylvestre, C. Bourgault and L. Richard	1994	Formative and effectiveness evaluation of a worksite program promoting healthy alcohol consumption	Am J Health Promot	8	5	353-362	Excluded					1			0
Montgomery EB Jr, Lieberman A, Singh G, Fries JF.	1994	Patient education and health promotion can be effective in Parkinson's disease: a randomized controlled trial. PROPATH Advisory Board.	Am J Med	97	5	429-35	Excluded			1					0
Parcel, G. S., P. R. Swank, M. J. Mariotto, L. K. Bartholomew, D. I. Czyzewski, M. M. Sockrider and D. K. Seilheimer	1994	Self-management of cystic fibrosis: a structural model for educational and behavioral variables	Soc Sci Med	38	9	1307-1315	Excluded		1						0
Schubiner, H., A. Tzelepis, K. Wright and E. Podany	1994	The clinical utility of the Safe Times Questionnaire	J Adolesc Health	15	5	374-382	Excluded			1					0
Wisborg, K., C. Obel, T. B. Henriksen, M. Hedegaard and N. J. Secher	1994	[Strategies for smoking cessation among pregnant women]	Ugeskr Laeger	156	28	4119-4124	Excluded	1	1						0
Billault, B., P. Degoulet, C. Devries, P. F. Plouin, G. Chatellier and J. Menard	1995	Use of a standardized personal medical record by patients with hypertension: a randomized controlled prospective trial	MD Comput	12	1	31-35	Excluded			1					0
Botvin, G. J., E. Baker, L. Dusenbury, E. M. Botvin and T. Diaz	1995	Long-term follow-up results of a randomized drug abuse prevention trial in a white middle-class population	Jama	273	14	1106-1112	Excluded				1				0
Bowman, J., R. Sanson-Fisher, C. Boyle, S. Pope and S. Redman	1995	A randomised controlled trial of strategies to prompt attendance for a Pap smear	J Med Screen	2	4	211-218	Excluded			1					0
Gemson, D. H. and R. P. Sloan	1995	Efficacy of computerized health risk appraisal as part of a periodic health examination at the worksite	Am J Health Promot	9	6	462-466	Excluded			1					0
Grant, C. C., A. K. Duggan and C. DeAngelis	1995	Independent parental administration of prednisone in acute asthma: a double-blind, placebo-controlled, crossover study	Pediatrics	96	2 Pt 1	224-229	Excluded				1				0
Jones KP, Mullee MA, Middleton M, Chapman E, Holgate ST.	1995	Peak flow based asthma self-management: a randomised controlled study in general practice	Thorax	50		851-57	Excluded				1				0
Jones, K. P., M. Middleton, E. Chapman, M. A. Mullee and S. T. Holgate	1995	Peak flow based asthma self-management: A randomised controlled study in general practice	Thorax	50	8	851-857	Excluded				1				0
Jorenby, D. E., S. S. Smith, M. C. Fiore, R. D. Hurt, K. P. Offord, I. T. Croghan, J. T. Hays, S. F. Lewis and T. B. Baker	1995	Varying nicotine patch dose and type of smoking cessation counseling	Jama	274	17	1347-1352	Excluded							1	0
Kristal, A. R., R. E. Patterson, K. Glanz, J. Heimendinger, J. R. Hebert, Z. Feng and C. Probart	1995	Psychosocial correlates of healthful diets: baseline results from the Working Well Study	Prev Med	24	3	221-228	Excluded			1					0
Landefeld, C. S., R. M. Palmer, D. M. Kresevic, R. H. Fortinsky and J. Kowal	1995	A randomized trial of care in a hospital medical unit especially designed to improve the functional outcomes of acutely ill older patients	N Engl J Med	332	20	1338-1344	Excluded					1			0
Lev, E. L.	1995	Triangulation reveals theoretical linkages and outcomes in a nursing intervention study	Clin Nurse Spec	9	6	300-305	Excluded		1						0
Mullen, P. D., D. Evans, J. Forster, N. H. Gottlieb, M. Kreuter, R. Moon, T. Orourke and V. J. Strecher	1995	Settings as an important dimension in health education/promotion policy, programs, and research	Health Education Quarterly	22	3	329-345	Excluded		1						0
Pheley, A. M., P. Terry, L. Pietz, J. Fowles, C. E. McCoy and H. Smith	1995	Evaluation of a nurse-based hypertension management program: Screening, management, and outcomes	Journal of Cardiovascular Nursing	9	2	54-61	Excluded		1						0
Smith, R. C., J. A. Mettler, B. E. Stoffelmayr, J. S. Lyles, A. A. Marshall, L. F. Vanegeren, G. G. Osborn and V. Shebroe	1995	Improving residents' confidence in using psychosocial skills.	Journal of General Internal Medicine	10	6	315-320	Excluded			1					0
Smith, R. C., J. S. Lyles, J. A. Mettler, A. A. Marshall, L. F. Van Egeren, B. E. Stoffelmayr, G. G. Osborn and V. Shebroe	1995	A strategy for improving patient satisfaction by the intensive training of residents in psychosocial medicine: a controlled, randomized study	Acad Med	70	8	729-732	Excluded			1					0
Speckens AEM, van Hemert AM, Spinhoven P, Hawton KE, Bolk JH, Rooijmans HGM	1995	Cognitive behavioural therapy for medically unexplained physical symptoms : a randomised controlled trial	British Medical Journal	311		1328-1332	Excluded			1					0
Wall, T. L., J. L. Sorensen, S. L. Batki, K. L. Delucchi, J. A. London and M. A. Chesney	1995	Adherence to zidovudine (AZT) among HIV-infected methadone patients: a pilot study of supervised therapy and dispensing compared to usual care	Drug and Alcohol Dependence	37	3	261-269	Excluded			1					0
White J.	1995	Stresspac: a controlled trial of a self-help package for anxiety disorders	Behavioural and Cognitive Psychotherapy	23		89-107	Excluded		1						0
Blessing-Moore, J.	1996	Does asthma education change behavior? To know is not to do	Chest	109	1	9-11	Excluded		1						0
Cherkin, D. C., R. A. Deyo, J. H. Street, M. Hunt and W. Barlow	1996	Pitfalls of patient education: Limited success of a program for back pain in primary care	Spine	21	3	345-355	Included								1
Choi, K. H., S. Lew, E. Vittinghoff, J. A. Catania, D. C. Barrett and T. J. Coates	1996	The efficacy of brief group counseling in HIV risk reduction among homosexual Asian and Pacific Islander men	Aids	10	1	81-87	Excluded			1					0
D'Souza, W., C. Burgess, M. Ayson, J. Crane, N. Pearce and R. Beasley	1996	Trial of a "credit card" asthma self-management plan in a high-risk group of patients with asthma	J Allergy Clin Immunol	97	5	1085-1092	Excluded		1						0
Fitzpatrick, R.	1996	A pragmatic defence of health status measures	Health Care Analysis	4	4	265-272	Excluded		1						0
Gillies, J., D. Barry, J. Crane, D. Jones, L. MacLennan, N. Pearce, J. Reid, L. Toop and B. Wilson	1996	A community trial of a written self management plan for children with asthma	New Zealand Medical Journal	109	1015	30-33	Excluded				1				0
Hartmann, K. E., J. M. Thorp, Jr., L. Pahel-Short and M. A. Koch	1996	A randomized controlled trial of smoking cessation intervention in pregnancy in an academic clinic	Obstet Gynecol	87	4	621-626	Excluded					1			0
Hildebrandt, E.	1996	Building community participation in health care: a model and example from South Africa	Image J Nurs Sch	28	2	155-159	Excluded		1						0
Meland, E., E. Laerum and J. G. Maeland	1996	Life style intervention in general practice: Effects on psychological well-being and patient satisfaction	Quality of Life Research	5	3	348-354	Excluded		1						0
Moore, C. W. and J. P. Allen	1996	The effects of volunteering on the young volunteer	Journal of Primary Prevention	17	2	231-258	Excluded		1						0
Mossey, J. M., K. A. Knott, M. Higgins and K. Talerico	1996	Effectiveness of a psychosocial intervention, interpersonal counseling, for subdysthymic depression in medically ill elderly	J Gerontol A Biol Sci Med Sci	51	4	M172-178	Excluded					1			0
Reuben, D. B., R. C. Maly, S. H. Hirsch, J. C. Frank, A. M. Oakes, A. L. Siu and R. D. Hays	1996	Physician implementation of and patient adherence to recommendations from comprehensive geriatric assessment	American Journal of Medicine	100	4	444-451	Excluded		1						0
Simmons, M. S., M. A. Nides, C. S. Rand, R. A. Wise and D. P. Tashkin	1996	Trends in compliance with bronchodilator inhaler use between follow-up visits in a clinical trial	Chest	109	4	963-968	Excluded		1						0
Stanton, B. F., X. Li, I. Ricardo, J. Galbraith, S. Feigelman and L. Kaljee	1996	A randomized, controlled effectiveness trial of an AIDS prevention program for low-income African-American youths	Archives of Pediatrics and Adolescent Medicine	150	4	363-372	Excluded				1				0
Thompson, R. S.	1996	What have HMOs learned about clinical prevention services? An examination of the experience at group health cooperative of Puget Sound	Milbank Quarterly	74	4	469-&	Excluded		1	1					0
Wagner, E. H.	1996	The promise and performance of HMOS in improving outcomes in older adults	Journal of the American Geriatrics Society	44	10	1251-1257	Excluded		1						0
Wagner, E. H., B. T. Austin and M. VonKorff	1996	Organizing care for patients with chronic illness	Milbank Quarterly	74	4	511-+	Excluded		1						0
Wilson, S. R., D. Latini, N. J. Starr, L. Fish, L. M. Loes, A. Page and P. Kubic	1996	Education of parents of infants and very young children with asthma: A developmental evaluation of the Wee Wheezers program	Journal of Asthma	33	4	239-254	Excluded				1				0
Wolanski, R., T. Sigman and C. Polychronakos	1996	Assessment of blood glucose self-monitoring skills in a camp for diabetic children: the effects of individualized feedback counselling	Patient Educ Couns	29	1	5-11	Excluded				1				0
Zhu, S. H., V. Stretch, M. Balabanis, B. Rosbrook, G. Sadler and J. P. Pierce	1996	Telephone counseling for smoking cessation: effects of single-session and multiple-session interventions	J Consult Clin Psychol	64	1	202-211	Excluded					1			0
Agurs-Collins TD, Kumanyika SK, Ten Have TR, Adams-Campbell LL.	1997	A randomized controlled trial of weight reduction and exercise for diabetes management in older African-American subjects	Diabetes Care	20		1503-1511	Excluded			1					0
Alessi, C. A., A. E. Stuck, H. U. Aronow, K. E. Yuhas, C. J. Bula, R. Madison, M. Gold, F. Segal-Gidan, R. Fanello, L. Z. Rubenstein and J. C. Beck	1997	The process of care in preventive in-home comprehensive geriatric assessment	J Am Geriatr Soc	45	9	1044-1050	Excluded		1						0
Balas, E. A., F. Jaffrey, G. J. Kuperman, S. A. Boren, G. D. Brown, F. Pinciroli and J. A. Mitchell	1997	Electronic communication with patients. Evaluation of distance medicine technology	Jama	278	2	152-159	Excluded		1						0
Barnes, H. N. and J. H. Samet	1997	Brief interventions with substance-abusing patients	Medical Clinics of North America	81	4	867-+	Excluded		1						0
Beck, A., J. Scott, P. Williams, B. Robertson, D. Jackson, G. Gade and P. Cowan	1997	A randomized trial of group outpatient visits for chronically ill older HMO members: The Cooperative Health Care Clinic	Journal of the American Geriatrics Society	45	5	543-549	Excluded					1			0
Brink, S. J.	1997	How to apply the experience from the Diabetes Control and Complications Trial to children and adolescents?	Annals of Medicine	29	5	425-438	Excluded		1		1				0
Bull, F. C. L., E. C. C. Schipper, K. Jamrozik and B. A. Blanksby	1997	How can and do Australian doctors promote physical activity?	Preventive Medicine	26	6	866-873	Excluded		1						0
Chalder T, Wallace P, Wessely S.	1997	Self-management treatment of chronic fatigue in the community: A randomized controlled trial. Brit J Health Psych. 1997;2:189–197.	Brit J Health Psych.	2		189–197	Included								1
Corkery, E., C. Palmer, M. E. Foley, C. B. Schechter, L. Frisher and S. H. Roman	1997	Effect of a bicultural community health worker on completion of diabetes education in a Hispanic population	Diabetes Care	20	3	254-257	Excluded			1					0
de Sonnaville, J. J. J., M. Bouma, L. P. Colly, W. Devill√©, D. Wijkel and R. J. Heine	1997	Sustained good glycaemic control in NIDDM patients by implementation of structured care in general practice: 2-year follow-up study	Diabetologia	40	11	1334-1340	Excluded		1						0
Dunn, A. L., B. H. Marcus, J. B. Kampert, M. E. Garcia, H. W. Kohl, 3rd and S. N. Blair	1997	Reduction in cardiovascular disease risk factors: 6-month results from Project Active	Prev Med	26	6	883-892	Excluded						1		0
Ebrahim, S. and G. D. Smith	1997	Systematic review of randomised controlled trials of multiple risk factor interventions for preventing coronary heart disease	British Medical Journal	314	7095	1666-1674	Excluded		1						0
Fleming, M. F., K. L. Barry, L. B. Manwell, K. Johnson and R. London	1997	Brief physician advice for problem alcohol drinkers - A randomized controlled trial in community-based primary care practices	Jama-Journal of the American Medical Association	277	13	1039-1045	Excluded			1					0
Frye, J.	1997	Homeopathy in office practice	Primary Care - Clinics in Office Practice	24	4	845-865	Excluded		1	1					0
Glasgow RE, La Chance PA, Toobert DJ, Brown J, Hampson SE, Riddle MC.	1997	Long-term effects and costs of brief behavioural dietary intervention for patients with diabetes delivered from the medical office.	Patient Educ Couns	32	3	175-84	Excluded			1					0
Haupt, E., R. Herrmann, A. Benecke-Timp, H. Vogel, A. Haupt and C. Walter	1997	The KID study IV: effects of inpatient rehabilitation on the frequency of glucose self-monitoring, quality of further primary care, on time being unable to work and on everyday psychic strain of type I and type II diabetics--a one-year follow-up. Kissingen Diabetes Intervention Study	Exp Clin Endocrinol Diabetes	105	1	21-31	Excluded		1						0
Madge, P., J. McColl and J. Paton	1997	Impact of a nurse-led home management training programme in children admitted to hospital with acute asthma: a randomised controlled study	Thorax	52	3	223-228	Excluded				1				0
Makrides, L., P. L. Veinot, J. Richard and M. J. Allen	1997	Primary care physicians and coronary heart disease prevention: a practice model	Patient Education and Counseling	32	3	207-217	Excluded		1	1					0
Marcus, B. H., M. G. Goldstein, A. Jette, L. SimkinSilverman, B. M. Pinto, F. Milan, R. Washburn, K. Smith, W. Rakowski and C. E. Dube	1997	Training physicians to conduct physical activity counseling	Preventive Medicine	26	3	382-388	Excluded		1						0
Mazzuca, S. A., K. D. Brandt, B. P. Katz, M. Chambers, D. Byrd and M. Hanna	1997	Effects of self-care education on the health status of inner-city patients with osteoarthritis of the knee	Arthritis Rheum	40	8	1466-1474	Excluded					1			0
Meland, E., E. Laerum and R. J. Ulvik	1997	Effectiveness of two preventive interventions for coronary heart disease in primary care	Scand J Prim Health Care	15	1	57-64	Included								1
Mullen, P. D., D. G. Simons-Morton, G. Ramirez, R. F. Frankowski, L. W. Green and D. A. Mains	1997	A meta-analysis of trials evaluating patient education and counseling for three groups of preventive health behaviors	Patient Educ Couns	32	3	157-173	Excluded		1						0
Olds, D. L., J. Eckenrode, C. R. Henderson, Jr., H. Kitzman, J. Powers, R. Cole, K. Sidora, P. Morris, L. M. Pettitt and D. Luckey	1997	Long-term effects of home visitation on maternal life course and child abuse and neglect. Fifteen-year follow-up of a randomized trial	Jama	278	8	637-643	Excluded		1						0
Partridge, M. R., D. Latouche, E. Trako and J. G. B. Thurston	1997	A national census of those attending UK accident and emergency departments with asthma	Journal of Accident & Emergency Medicine	14	1	16-20	Excluded		1						0
Piette, J. D.	1997	Moving diabetes management from clinic to community: Development of a prototype based on automated voice messaging	Diabetes Educator	23	6	672-680	Excluded		1						0
R√∂nnemaa, T., H. H√§m√§l√§inen, T. Toikka and I. Liukkonen	1997	Evaluation of the impact of podiatrist care in the primary prevention of foot problems diabetic subjects	Diabetes Care	20	12	1833-1837	Excluded				1				0
Salkeld G, Phongsavan P, Oldenburg B, Johannesson M, Convery P, Graham-Clarke P, Walker S, Shaw J.	1997	The cost-effectiveness of a cardiovascular risk reduction program in general practice.	Health Policy	41	2	105-19	Excluded			1					0
Shah, P. N., R. C. Maly, J. C. Frank, S. H. Hirsch and D. B. Reuben	1997	Managing geriatric syndromes: What geriatric assessment teams recommend, what primary care physicians implement, what patients adhere to	Journal of the American Geriatrics Society	45	4	413-419	Excluded		1						0
Sorensen, M., S. Anderssen, I. Hjerman, I. Holme and H. Ursin	1997	Exercise and diet interventions improve perceptions of self in middle-aged adults	Scand J Med Sci Sports	7	5	312-320	Excluded					1			0
Stephenson, A., L. From, A. Cohen and J. Tipping	1997	Family physicians' knowledge of malignant melanoma	J Am Acad Dermatol	37	6	953-957	Excluded		1						0
Stoloff, S. W. and S. Janson	1997	Providing asthma education in primary care practice	American Family Physician	56	1	117-126	Excluded		1						0
Watson PB, Town GI, Holbrook N, et al.	1997	Evaluation of a self-management plan for chronic obstructive pulmonary disease	Eur Respir J	10		1267–1271	Included								1
Watson, P. B., G. I. Town, N. Holbrook, C. Dwan, L. J. Toop and C. J. Drennan	1997	Evaluation of a self-management plan for chronic obstructive pulmonary disease	European Respiratory Journal	10	6	1267-1271	Excluded			1					0
Aubert, W.H. Herman, J. Waters, W. Moore, D. Sutton, B.L. Peterson, et al.	1998	Nurse Case Management to improve glycemic control in diabetic patients in a health maintenance organization. A randomized-controlled trial	Ann. Intern. Med.	129		605–612	Excluded			1					0
Basen-Engquist, K., K. S. Hudmon, M. Tripp and R. Chamberlain	1998	Worksite health and safety climate: scale development and effects of a health promotion intervention	Prev Med	27	1	111-119	Excluded		1						0
Bell, M. J., S. C. Lineker, A. L. Wilkins, C. H. Goldsmith and E. M. Badley	1998	A randomized controlled trial to evaluate the efficacy of community based physical therapy in the treatment of people with rheumatoid arthritis	J Rheumatol	25	2	231-237	Excluded					1			0
Caplan, G. A., A. Brown, W. D. Croker and J. Doolan	1998	Risk of admission within 4 weeks of discharge of elderly patients from the emergency department - The DEED study	Age and Ageing	27	6	697-702	Excluded		1						0
Flatley-Brennan, P.	1998	Computer network home care demonstration: a randomized trial in persons living with AIDS	Comput Biol Med	28	5	489-508	Excluded					1			0
Grey, M., E. A. Boland, M. Davidson, C. Yu, S. Sullivan-Bolyai and W. V. Tamborlane	1998	Short-term effects of coping skills training as adjunct to intensive therapy in adolescents	Diabetes Care	21	6	902-908	Excluded				1				0
Guiu Viaplana, A., M. Rosell Murphy, X. Martinez Artes, D. van Esso Arbolave, T. Cirera Codina and E. Ramon Hernandez	1998	[Evaluation of a supervised physical exercise program in primary care]	Aten Primaria	22	8	486-490	Excluded		1						0
Hayes, K. S.	1998	Randomized trial of geragogy-based medication instruction in the emergency department	Nurs Res	47	4	211-218	Excluded					1			0
Hornung, W. P., S. Klingberg, R. Feldmann, K. Schonauer and H. Schulze Monking	1998	Collaboration with drug treatment by schizophrenic patients with and without psychoeducational training: results of a 1-year follow-up	Acta Psychiatr Scand	97	3	213-219	Excluded		1						0
Langer, A., L. Campero, C. Garcia and S. Reynoso	1998	Effects of psychosocial support during labour and childbirth on breastfeeding, medical interventions, and mothers' wellbeing in a Mexican public hospital: a randomised clinical trial	Br J Obstet Gynaecol	105	10	1056-1063	Excluded					1			0
LeFort, S. M., K. Gray-Donald, K. M. Rowat and M. E. Jeans	1998	Randomized controlled trial of a community-based psychoeducation program for the self-management of chronic pain	Pain	74	2016-03-02	297-306	Excluded			1		1			0
Leveille, S. G., E. H. Wagner, C. Davis, L. Grothaus, J. Wallace, M. LoGerfo and D. Kent	1998	Preventing disability and managing chronic illness in frail older adults: a randomized trial of a community-based partnership with primary care	J Am Geriatr Soc	46	10	1191-1198	Excluded					1			0
Marcus, A. C., K. M. Garrett, D. Cella, L. B. Wenzel, M. J. Brady, L. A. Crane, M. W. McClatchey, B. C. Kluhsman and M. Pate-Willig	1998	Telephone counseling of breast cancer patients after treatment: a description of a randomized clinical trial	Psychooncology	7	6	470-482	Excluded					1			0
Margolis, K. L., N. Lurie, P. G. McGovern, M. Tyrrell and J. S. Slater	1998	Increasing breast and cervical cancer screening in low-income women	Journal of General Internal Medicine	13	8	515-521	Excluded					1			0
Martin, D. P., P. Diehr, D. A. Conrad, J. Hunt Davis, R. Leickly and E. B. Perrin	1998	Randomized trial of a patient-centered hospital unit	Patient Education and Counseling	34	2	125-133	Excluded					1			0
Schlenk, E. A. and S. Boehm	1998	Behaviors in type II diabetes during contingency contracting	Appl Nurs Res	11	2	77-83	Excluded		1						0
Secker-Walker, R. H., L. J. Solomon, B. S. Flynn, J. M. Skelly and P. B. Mead	1998	Smoking relapse prevention during pregnancy. A trial of coordinated advice from physicians and individual counseling	Am J Prev Med	15	1	25-31	Excluded			1					0
Smith, R. C., J. S. Lyles, J. Mettler, B. E. Stoffelmayr, L. F. Van Egeren, A. A. Marshall, J. C. Gardiner, K. M. Maduschke, J. M. Stanley, G. G. Osborn, V. Shebroe and R. B. Greenbaum	1998	The effectiveness of intensive training for residents in interviewing - A randomized, controlled study	Annals of Internal Medicine	128	2	118-126	Excluded			1					0
Stevens, W., M. Hillsdon, M. Thorogood and D. McArdle	1998	Cost-effectiveness of a primary care based physical activity intervention in 45-74 year old men and women: a randomised controlled trial	Br J Sports Med	32	3	236-241	Excluded			1					0
Turner, M. O., D. Taylor, R. Bennet and J. M. FitzGerald	1998	A randomized trial comparing peak expiratory flow and symptom self-management plans for patients with asthma attending a primary care clinic	American Journal of Respiratory and Critical Care Medicine	157	2	540-546	Excluded							1	0
Von Korff, M., J. E. Moore, K. Lorig, D. C. Cherkin, K. Saunders, V. M. Gonzalez, D. Laurent, C. Rutter and F. Comite	1998	A randomized trial of a lay person-led self-management group intervention for back pain patients in primary care	Spine (Phila Pa 1976)	23	23	2608-2615	Excluded						1		0
Wallace, J. I., D. M. Buchner, L. Grothaus, S. Leveille, L. Tyll, A. Z. LaCroix and E. H. Wagner	1998	Implementation and effectiveness of a community-based health promotion program for older adults	J Gerontol A Biol Sci Med Sci	53	4	M301-306	Excluded					1			0
Yardley L, Beech S, Zander L, Evans T, Weinman J	1998	A randomised controlled trial of exercise therapy for dizziness and vertigo in primary care	Br J Gen Pract	48		1136-40	Excluded			1					0
Meland, E., J. G. Maeland and E. Laerum	1999	The importance of self-efficacy in cardiovascular risk factor change	Scandinavian Journal of Public Health	27	1	p11-17	Included								1
Abdulwadud, O. A., M. J. Abramson, L. Light, F. C. K. Thien and E. H. Walters	1999	Comparison of patients with asthma managed in general practice and in a hospital clinic	Medical Journal of Australia	171	2	72-75	Excluded		1						0
Boekeloo, B. O., L. A. Schamus, S. J. Simmens, T. L. Cheng, K. O'Connor and L. J. D'Angelo	1999	A STD/HIV prevention trial among adolescents in managed care	Pediatrics	103	1	107-115	Excluded				1				0
Brown, J. B., M. Boles, J. P. Mullooly and W. Levinson	1999	Effect of clinician communication skills training on patient satisfaction. A randomized, controlled trial	Ann Intern Med	131	11	822-829	Excluded			1					0
Butler, C. C., S. Rollnick, D. Cohen, M. Bachmann, I. Russell and N. Stott	1999	Motivational consulting versus brief advice for smokers in general practice: a randomized trial	British Journal of General Practice	49	445	611-616	Excluded							1	0
Choy, D. K., M. Tong, F. Ko, S. T. Li, A. Ho, J. Chan, R. Leung and C. K. Lai	1999	Evaluation of the efficacy of a hospital-based asthma education programme in patients of low socioeconomic status in Hong Kong	Clin Exp Allergy	29	1	84-90	Excluded					1			0
Coleman, E. A., L. C. Grothaus, N. Sandhu and E. H. Wagner	1999	Chronic care clinics: a randomized controlled trial of a new model of primary care for frail older adults	J Am Geriatr Soc	47	7	775-783	Excluded			1		1			0
Creamer, P., B. B. Singh, M. C. Hochberg and B. M. Berman	1999	Are psychosocial factors related to response to acupuncture among patients with knee osteoarthritis?	Altern Ther Health Med	5	4	72-76	Excluded		1						0
Eckstrom, E., D. H. Hickam, D. S. Lessler and D. M. Buchner	1999	Changing physician practice of physical activity counseling	J Gen Intern Med	14	6	376-378	Excluded		1						0
Gallefoss F, Bakke PS, Rsgaard PK.	1999	The effects of patient education in asthma and COPD: a randomised controlled trial.	Lungeforum Scand Respiratory J	11	Suppl 14	3	Excluded			1		1			0
Gallefoss, F. and P. S. Bakke	1999	How does patient education and self-management among asthmatics and patients with chronic obstructive pulmonary disease affect medication?	American Journal of Respiratory and Critical Care Medicine	160	6	2000-2005	Excluded					1			0
Gill, J. M.	1999	Use of hospital emergency departments for nonurgent care: A persistent problem with no easy solutions	American Journal of Managed Care	5	12	1565-1568	Excluded					1			0
Glasgow, R. E., E. H. Wagner, R. M. Kaplan, F. Vinicor, L. Smith and J. Norman	1999	If diabetes is a public health problem, why not treat it as one? A population-based approach to chronic illness	Annals of Behavioral Medicine	21	2	159-170	Excluded			1					0
Goldstein, M. G., B. M. Pinto, B. H. Marcus, H. Lynn, A. M. Jette, W. Rakowski, S. McDermott, J. D. DePue, F. B. Milan, C. Dube and S. Tennstedt	1999	Physician-based physical activity counseling for middle-aged and older adults: A randomized trial	Annals of Behavioral Medicine	21	1	40-47	Excluded			1					0
Gustafson, D. H., R. Hawkins, E. Boberg, S. Pingree, R. E. Serlin, F. Graziano and C. L. Chan	1999	Impact of a patient-centered, computer-based health information/support system	Am J Prev Med	16	1	1-9	Excluded			1					0
Heard, A. R., I. J. Richards, J. H. Alpers, L. S. Pilotto, B. J. Smith and J. A. Black	1999	Randomised controlled trial of general practice based asthma clinics	Medical Journal of Australia	171	2	68-71	Excluded				1				0
Hebert, J. R., C. B. Ebbeling, I. S. Ockene, Y. S. Ma, L. Rider, P. A. Merriam, J. K. Ockene and G. M. Saperia	1999	A dietitian-delivered group nutrition program leads to reductions in dietary fat, serum cholesterol, and body weight: The Worcester Area Trial for Counseling in Hyperlipidemia (WATCH)	Journal of the American Dietetic Association	99	5	544-552	Excluded			1					0
Jemmott, J. B., 3rd, L. S. Jemmott, G. T. Fong and K. McCaffree	1999	Reducing HIV risk-associated sexual behavior among African American adolescents: testing the generality of intervention effects	Am J Community Psychol	27	2	161-187	Excluded				1				0
Jolly K, Bradley F, Sharp S, Smith H, Thompson S, Kinmonth AL, Mant D.	1999	Randomised controlled trial of follow up care in general practice of patients with myocardial infarction and angina: final results of the Southampton heart integrated care project (SHIP)	BMJ	318	7185	706-11	Excluded					1			0
Kauppinen, R., H. Sintonen, V. Vilkka and H. Tukiainen	1999	Long-term (3-year) economic evaluation of intensive patient education for self-management during the first year in new asthmatics	Respir Med	93	4	283-289	Excluded					1			0
Liefooghe, R., C. Suetens, H. Meulemans, M. B. Moran and A. De Muynck	1999	A randomised trial of the impact of counselling on treatment adherence of tuberculosis patients in Sialkot, Pakistan	Int J Tuberc Lung Dis	3	12	1073-1080	Excluded					1			0
Lindall, S.	1999	Is acupuncture for pain relief in general practice cost-effective?	Acupuncture in Medicine	17	2	97-100	Excluded		1						0
Lindberg, M., J. Ahlner, M. Moller and T. Ekstrom	1999	Asthma nurse practice - a resource-effective approach in asthma management	Respiratory Medicine	93	8	584-588	Excluded		1						0
Lipkus, I. M., P. R. Lyna and B. K. Rimer	1999	Using tailored interventions to enhance smoking cessation among African-Americans at a community health center	Nicotine Tob Res	1	1	77-85	Excluded		1						0
Llewellyn-Jones, R. H., K. A. Baikie, H. Smithers, J. Cohen, J. Snowdon and C. C. Tennant	1999	Multifaceted shared care intervention for late life depression in residential care: randomised controlled trial	Bmj	319	7211	676-682	Excluded					1			0
Lorig KR, Sobel DS, Stewart AL, Brown BW Jr, Bandura A, Ritter P, Gonzalez VM, Laurent DD, Holman HR.	1999	Evidence suggesting that a chronic disease self-management program can improve health status while reducing hospitalization: a randomized trial.	Med Care	37	1	05-14	Excluded			1			1		0
Lorig, K., V. M. Gonzalez and P. Ritter	1999	Community-based Spanish language arthritis education program: a randomized trial	Med Care	37	9	957-963	Excluded						1		0
Mandelblatt, J. S. and K. R. Yabroff	1999	Effectiveness of interventions designed to increase mammography use: A meta-analysis of provider-targeted strategies	Cancer Epidemiology Biomarkers & Prevention	8	9	759-767	Excluded		1						0
Marklund, B., B. Almroth, A. Schaffrath, B. Gunnarsson, B. Hoijer and B. Fridlund	1999	Promoting medical self-care: evaluation of a family intervention implemented in the primary health care by pharmacies	Fam Pract	16	5	522-527	Excluded		1						0
Mayou, R. A., C. M. Bass and B. M. Bryant	1999	Management of non-cardiac chest pain: from research to clinical practice	Heart	81	4	387-392	Excluded		1						0
Mazzuca, S. A., K. D. Brandt, B. P. Katz, M. P. Hanna and C. A. Melfi	1999	Reduced utilization and cost of primary care clinic visits resulting from self-care education for patients with osteoarthritis of the knee	Arthritis Rheum	42	6	1267-1273	Excluded		1						0
Meland, E., J. G. Maeland and E. Laerum	1999	The importance of self-efficacy in cardiovascular risk factor change	Scandinavian Journal of Public Health	27	1	11-17	Excluded		1						0
Moffett JK, Torgerson D, Bell-Syer S, Jackson D, Llewlyn-Phillips H, Farrin A, Barber J.	1999	Randomised controlled trial of exercise for low back pain: clinical outcomes, costs, and preferences	BMJ	319	7205	279-83	Excluded			1					0
Nemes, S., E. D. Wish and N. Messina	1999	Comparing the impact of standard and abbreviated treatment in a therapeutic community - Findings from the District of Columbia Treatment Initiative Experiment	Journal of Substance Abuse Treatment	17	4	339-347	Excluded		1			1			0
Peveler, R., C. George, A. L. Kinmonth, M. Campbell and C. Thompson	1999	Effect of antidepressant drug counselling and information leaflets on adherence to drug treatment in primary care: randomised controlled trial	Bmj	319	7210	612-615	Excluded		1	1					0
Ploska, J. F.	1999	Asthma education nurses in the hospital	Revue de l'infirmi√®re		50	35-40	Excluded	1	1			1			0
Shankar, A. H., B. Genton, R. D. Semba, M. Baisor, J. Paino, S. Tamja, T. Adiguma, L. Wu, L. Rare, J. M. Tielsch, M. P. Alpers and K. P. West Jr	1999	Effect of vitamin A supplementation on morbidity due to Plasmodium falciparum in young children in Papua New Guinea: A randomised trial	Lancet	354	9174	203-209	Excluded		1	1	1				0
Sudre, P., S. Jacquemet, C. Uldry and T. V. Perneger	1999	Objectives, methods and content of patient education programmes for adults with asthma: systematic review of studies published between 1979 and 1998	Thorax	54	8	681-687	Excluded		1						0
Tinetti, M. E., D. I. Baker, M. Gottschalk, C. S. Williams, D. Pollack, P. Garrett, T. M. Gill, R. A. Marottoli and D. Acampora	1999	Home-based multicomponent rehabilitation program for older persons after hip fracture: a randomized trial	Arch Phys Med Rehabil	80	8	916-922	Excluded		1			1			0
Wasson, J. H., T. A. Stukel, J. E. Weiss, R. D. Hays, A. M. Jette and E. C. Nelson	1999	A randomized trial of the use of patient self-assessment data to improve community practices	Eff Clin Pract	2	1	1-10	Excluded		1	1					0
Wengstrom, Y., C. Haggmark, H. Strander and C. Forsberg	1999	Effects of a nursing intervention on subjective distress, side effects and quality of life of breast cancer patients receiving curative radiation therapy--a randomized study	Acta Oncol	38	6	763-770	Excluded		1			1			0
Wesseldine, L. J., P. McCarthy and M. Silverman	1999	Structured discharge procedure for children admitted to hospital with acute asthma: a randomised controlled trial of nursing practice	Arch Dis Child	80	2	110-114	Excluded		1		1				0
Zapka, J. C., K. Fletcher, L. Pbert, S. K. Druker, J. K. Ockene and L. P. Chen	1999	The perceptions and practices of pediatricians: Tobacco intervention	Pediatrics	103	5		Excluded		1	1					0
Abdulmajeed, A., K. Akram, H. Tareq, S. Gamal, H. Hajar and A. O. El-Zean	2000	Outcome of a training course in psychiatry for primary health care physicians in Abu Dhabi, UAE	Primary Care Psychiatry	6	2	77-81	Excluded		1						0
Armstrong, K. L., J. A. Fraser, M. R. Dadds and J. Morris	2000	Promoting secure attachment, maternal mood and child health in a vulnerable population: a randomized controlled trial	J Paediatr Child Health	36	6	555-562	Excluded		1		1				0
Beyth, R. J., L. Quinn and C. S. Landefeld	2000	A multicomponent intervention to prevent major bleeding complications in older patients receiving warfarin: A randomized, controlled trial	Annals of Internal Medicine	133	9	687-695	Excluded		1			1			0
Bhakta, B. B., J. A. Cozens, M. A. Chamberlain and J. M. Bamford	2000	Impact of botulinum toxin type A on disability and carer burden due to arm spasticity after stroke: a randomised double blind placebo controlled trial	J Neurol Neurosurg Psychiatry	69	2	217-221	Excluded		1	1					0
Bronfort, G., R. L. Evans, A. V. Anderson, K. P. Schellhas, T. A. Garvey, R. A. Marks and S. Bittell	2000	Nonoperative treatments for sciatica: A pilot study for a randomized clinical trial	Journal of Manipulative and Physiological Therapeutics	23	8	536-544	Excluded		1						0
Brown, S. A., R. B. Harrist, E. T. Villagomez, M. Segura, S. A. Barton and C. L. Hanis	2000	Gender and treatment differences in knowledge, health beliefs, and metabolic control in Mexican Americans with type 2 diabetes	Diabetes Educ	26	3	425-438	Excluded		1	1					0
Cameron, I. D., B. Stafford, R. G. Cumming, C. Birks, S. E. Kurrle, K. Lockwood, S. Quine, T. Finnegan and G. Salkeld	2000	Hip protectors improve falls self-efficacy	Age Ageing	29	1	57-62	Excluded		1			1			0
Canga, N., J. De Irala, E. Vara, M. J. Duaso, A. Ferrer and M. A. Mart√≠nez-Gonz√°lez	2000	Intervention study for smoking cessation in diabetic patients: A randomized controlled trial in both clinical and primary care settings	Diabetes Care	23	10	1455-1460	Excluded		1			1			0
Cape, J., C. Barker, M. Buszewicz and N. Pistrang	2000	General practitioner psychological management of common emotional problems (I): definitions and literature review	British Journal of General Practice	50	453	313-318	Excluded		1						0
Costanza, M. E., A. M. Stoddard, R. Luckmann, M. J. White, J. Spitz Avrunin and L. Clemow	2000	Promoting mammography: results of a randomized trial of telephone counseling and a medical practice intervention	Am J Prev Med	19	1	39-46	Excluded			1					0
Dietrich, A. J., A. L. Olson, C. H. Sox, C. W. Winchell, J. Grant-Petersson and D. W. Collison	2000	Sun protection counseling for children: primary care practice patterns and effect of an intervention on clinicians	Arch Fam Med	9	2	155-159	Excluded		1						0
Dimeff, L. A. and M. McNeely	2000	Computer-enhanced primary care practitioner advice for high-risk college drinkers in a student primary health-care setting	Cognitive and Behavioral Practice	7	1	82-100	Excluded			1					0
Dornelas, E. A., R. A. Sampson, J. F. Gray, D. Waters and P. D. Thompson	2000	A randomized controlled trial of smoking cessation counseling after myocardial infarction	Prev Med	30	4	261-268	Excluded					1			0
Dugan, E., S. J. Cohen, D. R. Bland, J. S. Preisser, C. C. Davis, P. K. Suggs and P. McGann	2000	The association of depressive symptoms and urinary incontinence among older adults	J Am Geriatr Soc	48	4	413-416	Excluded			1					0
Fitzmaurice, D. A., E. T. Murray, F. D. R. Hobbs, M. Levi and H. B√ºller	2000	Self-management of oral anticoagulation	Lancet	356	9239	1437	Excluded		1						0
Gallefoss, F. and P. S. Bakke	2000	Impact of patient education and self-management on morbidity in asthmatics and patients with chronic obstructive pulmonary disease	Respiratory Medicine	94	3	279-287	Excluded					1			0
Ganz, P. A., G. A. Greendale, L. Petersen, L. Zibecchi, B. Kahn and T. R. Belin	2000	Managing menopausal symptoms in breast cancer survivors: results of a randomized controlled trial	J Natl Cancer Inst	92	13	1054-1064	Excluded			1					0
Garcia de Lucio, L., F. J. Garcia Lopez, M. T. Marin Lopez, B. Mas Hesse and M. D. Caamano Vaz	2000	Training programme in techniques of self-control and communication skills to improve nurses' relationships with relatives of seriously ill patients: a randomized controlled study	J Adv Nurs	32	2	425-431	Excluded			1					0
Glasgow, R. E. and D. J. Toobert	2000	Brief, computer-assisted diabetes dietary self-management counseling: effects on behavior, physiologic outcomes, and quality of life	Med Care	38	11	1062-1073	Excluded					1			0
Gunnell, D., J. Coast, S. H. Richards, T. J. Peters, J. C. Pounsford and M. A. Darlow	2000	How great a burden does early discharge to hospital-at-home impose on carers? A randomized controlled trial	Age and Ageing	29	2	137-142	Excluded			1					0
Hazard, R. G., S. Reid, L. D. Haugh and G. McFarlane	2000	A controlled trial of an educational pamphlet to prevent disability after occupational low back injury	Spine	25	11	1419-1423	Excluded			1					0
Hickie, I. B.	2000	An approach to managing depression in general practice	Medical Journal of Australia	173	2	106-110	Excluded		1	1					0
Hobbs, F. D. R., G. Frost, C. Dore, G. Davey Smith, S. Ebrahim, R. Bennett, A. Steptoe, E. Rink, S. Kerry, T. Kendrick and S. Hilton	2000	Behavioural counselling in general practice about risk of CHD	British Medical Journal	321	7252	49-50	Excluded		1						0
Johnson, Z., B. Molloy, E. Scallan, P. Fitzpatrick, B. Rooney, T. Keegan and P. Byrne	2000	Community Mothers Programme--seven year follow-up of a randomized controlled trial of non-professional intervention in parenting	J Public Health Med	22	3	337-342	Excluded			1					0
Keyserling, T. C., A. S. Ammerman, C. D. Samuel-Hodge, A. F. Ingram, A. H. Skelly, T. A. Elasy, L. F. Johnston, A. S. Cole and C. F. Henriquez-Roldan	2000	A diabetes management program for African American women with type 2 diabetes	Diabetes Educ	26	5	796-805	Excluded			1					0
Kidane, G. and R. H. Morrow	2000	Teaching mothers to provide home treatment of malaria in Tigray, Ethiopia: a randomised trial	Lancet	356	9229	550-555	Excluded			1					0
King M, Sibbald B, Ward E, et al.	2000	Randomised controlled trial of non-directive counselling, cognitive behaviour therapy and usual general practitioner care in the management of depression as well as mixed anxiety and depression in primary care	Health Technol Assess	4	19		Excluded			1					0
Krieger, J. W., J. S. Castorina, M. L. Walls, M. R. Weaver and S. Ciske	2000	Increasing influenza and pneumococcal immunization rates: a randomized controlled study of a senior center-based intervention	Am J Prev Med	18	2	123-131	Excluded			1					0
Levy, M. L., M. Robb, J. Allen, C. Doherty, J. M. Bland and R. J. Winter	2000	A randomized controlled evaluation of specialist nurse education following accident and emergency department attendance for acute asthma	Respir Med	94	9	900-908	Excluded					1			0
Lopez-Vina, A. and F. del Castillo-Arevalo	2000	Influence of peak expiratory flow monitoring on an asthma self-management education programme	Respiratory Medicine	94	8	760-766	Excluded				1				0
Ludman, E., M. Von Korff, W. Katon, E. Lin, G. Simon, E. Walker, J. Unutzer, T. Bush and S. Wahab	2000	The design, implementation, and acceptance of a primary care-based intervention to prevent depression relapse	Int J Psychiatry Med	30	3	229-245	Excluded		1						0
Marshall, M., A. Gray, A. Lockwood and R. Green	2000	Case management for people with severe mental disorders	Cochrane Database Syst Rev		2	Cd000050	Excluded		1						0
Martin, K., E. S. Froelicher and N. H. Miller	2000	Women's initiative for nonsmoking (WINS) II: the intervention	Heart Lung	29	6	438-445	Excluded		1			1			0
Meredith, L. S., M. Jackson-Triche, N. Duan, L. V. Rubenstein, P. Camp and K. B. Wells	2000	Quality improvement for depression enhances long-term treatment knowledge for primary care clinicians	J Gen Intern Med	15	12	868-877	Excluded				1				0
Moore JE, Von Korff M, Cherkin D, Saunders K, Lorig K	2000	A randomised trial of a cognitive-behavioural program for enhancing back pain self care in a primary care setting	Pain	88		145-53	Excluded			1					0
Moore, J. E., M. Von Korff, D. Cherkin, K. Saunders and K. Lorig	2000	A randomized trial of a cognitive-behavioral program for enhancing back pain self care in a primary care setting	Pain	88	2	145-153	Excluded			1					0
Moudgil H, Marshall T, Honeybourne D.	2000	Asthma education and quality of life in the community: a randomised controlled study to evaluate the impact on white European and Indian subcontinent ethnic groups from socioeconomically deprived areas in Birmingham, UK	Thorax	55	3	177-83	Excluded				1				0
Piette, J. D.	2000	Satisfaction with automated telephone disease management calls and its relationship to their use	Diabetes Educ	26	6	1003-1010	Excluded					1			0
Piette, J. D., M. Weinberger and S. J. McPhee	2000	The effect of automated calls with telephone nurse follow-up on patient-centered outcomes of diabetes care: a randomized, controlled trial	Med Care	38	2	218-230	Excluded					1			0
Riegel, B., B. Carlson, D. Glaser and P. Hoagland	2000	Which patients with heart failure respond best to multidisciplinary disease management?	Journal of Cardiac Failure	6	4	290-299	Excluded		1						0
Rosal, M. C., J. K. Ockene, T. G. Hurley and S. Reiff	2000	Prevalence and co-occurrence of health risk behaviors among high-risk drinkers in a primary care population	Preventive Medicine	31	2	140-147	Excluded		1						0
Samsa, G. and D. Matchar	2000	Can continuous quality improvement be assessed using randomized trials?	Health Services Research	35	3	687-700	Excluded		1	1					0
Saunders, K. W., M. Von Korff and L. C. Grothaus	2000	Predictors of participation in primary care group-format back pain self-care interventions	Clinical Journal of Pain	16	3	236-243	Excluded		1						0
Simons-Morton, D. G., P. Hogan, A. L. Dunn, L. Pruitt, A. C. King, B. D. Levine and S. T. Miller	2000	Characteristics of inactive primary care patients: Baseline data from the activity counseling trial	Preventive Medicine	31	5	513-521	Excluded		1	1					0
Smith, B. J., A. E. Bauman, F. C. Bull, M. L. Booth and M. F. Harris	2000	Promoting physical activity in general practice: A controlled trial of written advice and information materials	British Journal of Sports Medicine	34	4	262-267	Excluded		1						0
Smith, C. M. and W. C. S. Smith	2000	Current Understanding of Disability Prevention	Indian Journal of Leprosy	72	3	393-399	Excluded		1						0
Speckens, A. E. M., P. Spinhoven, A. M. Van Hemert and J. H. Bolk	2000	The Reassurance Questionnaire (RQ): psychometric properties of a self-report questionnaire to assess reassurability	Psychol Med	30	4	841-847	Excluded		1	1					0
Steptoe, A., E. Rink and S. Kerry	2000	Psychosocial predictors of changes in physical activity in overweight sedentary adults following counseling in primary care	Preventive Medicine	31	2	183-194	Excluded			1					0
Steptoe, A., S. Doherty, S. Kerry, E. Rink and S. Hilton	2000	Sociodemographic and psychological predictors of changes in dietary fat consumption in adults with high blood cholesterol following counseling in primary care	Health Psychology	19	5	411-419	Excluded			1					0
Taylor, D.	2000	More than personal change: effective elements of symptom management	Nurse Pract Forum	11	2	79-86	Excluded		1						0
Thompson, R. S., F. P. Rivara, D. C. Thompson, W. E. Barlow, N. K. Sugg, R. D. Maiuro and D. M. Rubanowice	2000	Identification and management of domestic violence: a randomized trial	Am J Prev Med	19	4	253-263	Excluded			1					0
Tieffenberg, J. A., E. I. Wood, A. Alonso, M. S. Tossutti and M. F. Vicente	2000	A randomized field trial of ACINDES: a child-centered training model for children with chronic illnesses (asthma and epilepsy)	J Urban Health	77	2	280-297	Excluded				1				0
Vilar, M. E. B., B. M. Reddy, B. A. Silverman, C. W. Bassett, Y. A. K. Rao, L. T. Chiaramonte and A. T. Schneider	2000	Superior clinical outcomes of inner city asthma patients treated in an allergy clinic	Annals of Allergy Asthma & Immunology	84	3	299-303	Excluded		1						0
Walker, E. A., W. J. Katon, J. Russo, M. Von Korff, E. Lin, G. Simon, T. Bush, E. Ludman and J. Unutzer	2000	Predictors of outcome in a primary care depression trial	Journal of General Internal Medicine	15	12	859-867	Excluded		1						0
Walker, Z. A. K., L. L. Oakley and J. L. Townsend	2000	Evaluating the impact of primary care consultations on teenage lifestyle: A pilot study	Methods of Information in Medicine	39	3	260-266	Excluded				1				0
Warner, J. P., M. King, R. Blizard, Z. McClenahan and S. Tang	2000	Patient-held shared care records for individuals with mental illness: Randomised controlled evaluation	British Journal of Psychiatry	177	OCT.	319-324	Excluded			1					0
Wilcox, S., A. C. King, C. Castro and W. Bortz	2000	Do changes in physical activity lead to dietary changes in middle and old age?	Am J Prev Med	18	4	276-283	Excluded			1			1		0
Aalto, M., K. Sepp√§, P. Mattila, H. Mustonen, K. Ruuth, H. Hyv√§rinen, H. Pulkkinen, H. Alho and P. Sillanaukee	2001	Brief intervention for male heavy drinkers in routine general practice: A three-year randomized controlled study	Alcohol and Alcoholism	36	3	224-230	Excluded			1					0
Ahles, T. A., J. Seville, J. Wasson, D. Johnson, E. Callahan and T. A. Stukel	2001	Panel-based pain management in primary care. a pilot study	J Pain Symptom Manage	22	1	584-590	Excluded					1			0
Baker, K. R., M. E. Nelson, D. T. Felson, J. E. Layne, R. Sarno and R. Roubenoff	2001	The efficacy of home based progressive strength training in older adults with knee osteoarthritis: a randomized controlled trial	J Rheumatol	28	7	1655-1665	Excluded					1			0
Bauchner, H., S. Osganian, K. Smith and R. Triant	2001	Improving parent knowledge about antibiotics: A video intervention	Pediatrics	108	4	845-850	Excluded			1					0
Blank, F. S. J., T. J. Mader, J. Wolfe, M. Keyes, R. Kirschner and D. Provost	2001	Adequacy of pain assessment and pain relief and correlation of patient satisfaction in 68 ED fast-tract patients	Journal of Emergency Nursing	27	4	327-334	Excluded		1						0
Boulware, L. E., G. L. Daumit, K. D. Frick, C. S. Minkovitz, R. S. Lawrence and N. R. Powe	2001	An evidence-based review of patient-centered behavioral interventions for hypertension	American Journal of Preventive Medicine	21	3	221-232	Excluded		1						0
Bower, P., D. Richards and K. Lovell	2001	The clinical and cost-effectiveness of self-help treatments for anxiety and depressive disorders in primary care: a systematic review	Br J Gen Pract	51	471	838-845	Excluded		1						0
Brass, E. P.	2001	Changing the status of drugs from prescription to over-the-counter availability	New England Journal of Medicine	345	11	810-816	Excluded		1	1					0
Brown, M. A., J. Goldstein-Shirley, J. Robinson and S. Casey	2001	The effects of a multi-modal intervention trial of light, exercise, and vitamins on women's mood	Women & Health	34	3	93-112	Excluded						1		0
Carroll, D. L., E. Robinson, E. Buselli, D. Berry and S. H. Rankin	2001	Activities of the APN to enhance unpartnered elders self-efficacy after myocardial infarction	Clin Nurse Spec	15	2	60-66	Excluded		1						0
Clark, M. and S. E. Hampson	2001	Implementing a psychological intervention to improve lifestyle self-management in patients with Type 2 diabetes	Patient Education and Counseling	42	3	247-256	Included								1
Coenraads, P. J., L. Span, J. P. C. Jaspers and V. Fidler	2001	Intensive patient education and treatment program for young adults with atopic dermatitis	Hautarzt	52	5	428-433	Excluded	1							0
Coleman, E. A., T. B. Eilertsen, A. M. Kramer, D. J. Magid, A. Beck and D. Conner	2001	Reducing emergency visits in older adults with chronic illness. A randomized, controlled trial of group visits	Eff Clin Pract	4	2	49-57	Excluded			1					0
Cote, J., D. M. Bowie, P. Robichaud, J. G. Parent, L. Battisti and L. P. Boulet	2001	Evaluation of two different educational interventions for adult patients consulting with an acute asthma exacerbation	Am J Respir Crit Care Med	163	6	1415-1419	Excluded					1			0
Day, T., S. P. Wainwright and J. Wilson-Barnett	2001	An evaluation of a teaching intervention to improve the practice of endotracheal suctioning in intensive care units	J Clin Nurs	10	5	682-696	Excluded					1			0
de Lusignan, S., S. Wells, P. Johnson, K. Meredith and E. Leatham	2001	Compliance and effectiveness of 1 year's home telemonitoring. The report of a pilot study of patients with chronic heart failure	Eur J Heart Fail	3	6	723-730	Excluded					1			0
Degenhardt, L. J., K. M. Conigrave, S. E. Wutzke and J. B. Saunders	2001	The validity of an Australian modification of the AUDIT questionnaire	Drug and Alcohol Review	20	2	143-154	Excluded		1						0
Dudas, V., T. Bookwalter, K. M. Kerr and S. Z. Pantilat	2001	The impact of follow-up telephone calls to patients after hospitalization	Am J Med	111	9b	26s-30s	Excluded					1			0
Dwight-Johnson, M., J. Unutzer, C. Sherbourne, L. Q. Tang and K. B. Wells	2001	Can quality improvement programs for depression in primary care address patient preferences for treatment?	Medical Care	39	9	934-944	Excluded			1					0
Etter, J. F. and T. V. Perneger	2001	Effectiveness of a computer-tailored smoking cessation program: a randomized trial	Arch Intern Med	161	21	2596-2601	Excluded					1			0
Fiellin, D. A., P. G. O'Connor, M. Chawarski, J. P. Pakes, M. V. Pantalon and R. S. Schottenfeld	2001	Methadone maintenance in primary care: A randomized controlled trial	Journal of the American Medical Association	286	14	1724-1731	Excluded			1					0
Finkelstein, J., G. O'Connor and R. H. Friedmann	2001	Development and implementation of the home asthma telemonitoring (HAT) system to facilitate asthma self-care	Stud Health Technol Inform	84	Pt 1	810-814	Excluded			1					0
Furney, S. L., A. N. Orsini, K. E. Orsetti, D. T. Stern, L. D. Gruppen and D. M. Irby	2001	Teaching the one-minute preceptor. A randomized controlled trial	J Gen Intern Med	16	9	620-624	Excluded			1					0
Gallefoss F, Bakke PS.	2001	Cost-effectiveness of self-management in asthmatics: a 1-yr follow-up randomized, controlled trial.	Eur Respir J	17	2	206-13	Excluded					1			0
Gitlin, L. N., M. Corcoran, L. Winter, A. Boyce and W. W. Hauck	2001	A randomized, controlled trial of a home environmental intervention: effect on efficacy and upset in caregivers and on daily function of persons with dementia	Gerontologist	41	1	4-14	Excluded					1			0
Gupta, K., T. M. Hooton, P. L. Roberts and W. E. Stamm	2001	Patient-initiated treatment of uncomplicated recurrent urinary tract infections in young women	Ann Intern Med	135	1	9-16	Excluded			1					0
Humphris, G. M., R. S. Ireland and E. A. Field	2001	Randomised trial of the psychological effect of information about oral cancer in primary care settings	Oral Oncology	37	7	548-552	Excluded			1					0
Jamison, J. R.	2001	The health information brochure: A useful tool for chiropractic practice?	Journal of Manipulative and Physiological Therapeutics	24	5	331-334	Excluded		1						0
Johansson M, Akerlund D, Larsen HC, Andersson G.	2001	Randomised controlled trial of vestibular rehibiliation combined with cognitive-behavioural therapy for dizziness in older people	Otolaryngol Head Neck Surg.	125		151-6	Excluded			1					0
Klapow, J. C., S. M. Schmidt, L. A. Taylor, P. Roller, Q. Li, J. W. Calhoun, J. Wallander and J. Pennebaker	2001	Symptom management in older primary care patients: feasibility of an experimental, written self-disclosure protocol	Ann Intern Med	134	9 Pt 2	905-911	Excluded		1						0
Little, P., L. Roberts, H. Blowers, J. Garwood, T. Cantrell, J. Langridge and J. Chapman	2001	Should we give detailed advice and information booklets to patients with back pain? A randomized controlled factorial trial of a self-management booklet and doctor advice to take exercise for back pain	Spine	26	19	2065-2072	Excluded				1				0
Lorig KR, Ritter P, Stewart AL, Sobel DS, Brown BW, Bandura A, et al.	2001	Chronic disease self management program: 2-year health status and health care utilisation outcomes	Med Care	39		1217-23	Excluded		1						0
Lorig, K. R., P. Ritter, A. L. Stewart, D. S. Sobel, B. W. Brown, Jr., A. Bandura, V. M. Gonzalez, D. D. Laurent and H. R. Holman	2001	Chronic disease self-management program: 2-year health status and health care utilization outcomes	Med Care	39	11	1217-1223	Excluded						1		0
Mayer-Davis, E. J., A. D'Antonio, M. Martin, A. Wandersman, D. Parra-Medina and R. Schulz	2001	Pilot study of strategies for effective weight management in type 2 diabetes: Pounds off with empowerment (POWER)	Family & Community Health	24	2	27-35	Excluded							1	0
McKay, H. G., D. King, E. G. Eakin, J. R. Seeley and R. E. Glasgow	2001	The diabetes network internet-based physical activity intervention: a randomized pilot study	Diabetes Care	24	8	1328-1334	Excluded					1			0
Morisky, D. E., C. K. Malotte, V. Ebin, P. Davidson, D. Cabrera, P. T. Trout and A. Coly	2001	Behavioral interventions for the control of tuberculosis among adolescents	Public Health Rep	116	6	568-574	Excluded				1				0
Muntner, P., P. Sudre, C. Uldry, T. Rochat, C. Courteheuse, A. F. Naef and T. V. Perneger	2001	Predictors of participation and attendance in a new asthma patient self-management education program	Chest	120	3	778-784	Excluded					1			0
Pacyk, G. and W. Grzeszczak	2001	The effect of a group education on psychological well-being in type 2 diabetic patients under primary or secondary care	Diabetologia Polska	8	2	193-196	Excluded	1		1					0
Patrick, K., J. F. Sallis, J. J. Prochaska, D. D. Lydston, K. J. Calfas, M. F. Zabinski, D. E. Wilfley, B. E. Saelens and D. R. Brown	2001	A multicomponent program for nutrition and physical activity change in primary care: PACE+ for adolescents	Archives of Pediatrics and Adolescent Medicine	155	8	940-946	Excluded				1				0
Phillips, C., L. Bailey, H. A. Kiyak and D. Bloomquist	2001	Effects of a computerized treatment simulation on patient expectations for orthognathic surgery	The International journal of adult orthodontics and orthognathic surgery	16	2	87-98	Excluded			1					0
Phillips, V. L., S. Vesmarovich, R. Hauber, E. Wiggers and A. Egner	2001	Telehealth: reaching out to newly injured spinal cord patients	Public Health Rep	116 Suppl 1		94-102	Excluded					1			0
Pinto, B. M., H. Lynn, B. H. Marcus, J. DePue and M. G. Goldstein	2001	Physician-based activity counseling: intervention effects on mediators of motivational readiness for physical activity	Ann Behav Med	23	1	2-10	Excluded			1					0
Powell P, Bentall RP, Nye FJ, Edwards RH	2001	Randomised controlled trial of patient education to encourage graded exercise in chronic fatigue syndrome	BMJ	322		387–390	Excluded					1			0
Quayle, D., S. Dziurawiec, C. Roberts, R. Kane and G. Ebsworthy	2001	The effect of an optimism and lifeskills program on depressive symptoms in preadolescence	Behaviour Change	18	4	194-203	Excluded		1			1			0
Rejeski, W. J., B. Shelton, M. Miller, A. L. Dunn, A. C. King and J. F. Sallis	2001	Mediators of Increased Physical Activity and Change in Subjective Well-being: Results from the Activity Counseling Trial (ACT)	J Health Psychol	6	2	159-168	Excluded						1		0
Renders, C. M., G. D. Valk, S. Griffin, E. H. Wagner, J. T. Eijk and W. J. Assendelft	2001	Interventions to improve the management of diabetes mellitus in primary care, outpatient and community settings	Cochrane Database Syst Rev		1	Cd001481	Excluded		1						0
Ridsdale, L., E. Godfrey, T. Chalder, P. Seed, M. King, P. Wallace and S. Wessely	2001	Chronic fatigue in general practice: is counselling as good as cognitive behaviour therapy? A UK randomised trial	Br J Gen Pract	51	462	19-24	Excluded				1			1	0
Riley, E. M., R. E. Glasgow and E. G. Eakin	2001	Resources for health: A social-ecological intervention for supporting self-management of chronic conditions	Journal of Health Psychology	6	6	693-705	Excluded						1		0
Ritter, P. L., A. L. Stewart, H. Kaymaz, D. S. Sobel, D. A. Block and K. R. Lorig	2001	Self-reports of health care utilization compared to provider records	J Clin Epidemiol	54	2	136-141	Excluded		1						0
Robinson, A., D. G. Thompson, D. Wilkin and C. Roberts	2001	Guided self-management and patient-directed follow-up of ulcerative colitis: a randomised trial	Lancet	358	9286	976-981	Excluded				1	1			0
Rollman, B. L., B. H. Hanusa, T. Gilbert, H. J. Lowe, W. N. Kapoor and H. C. Schulberg	2001	The electronic medical record	Archives of Internal Medicine	161	2	189-197	Excluded			1					0
Rost, K., P. Nutting, J. Smith, J. Werner and N. H. Duan	2001	Improving depression outcomes in community primary care practice - A randomized trial of the QuEST intervention	Journal of General Internal Medicine	16	3	143-149	Excluded			1					0
Schilte, A. F., P. J. Portegijs, A. H. Blankenstein, H. E. van Der Horst, M. B. Latour, J. T. van Eijk and J. A. Knottnerus	2001	Randomised controlled trial of disclosure of emotionally important events in somatisation in primary care	Bmj	323	7304	86	Excluded			1					0
Schmitt, B. P.	2001	Commentary	Evidence-Based Medicine	6	2	61	Excluded		1						0
Schulz, M., F. Verheyen, S. Muhlig, J. M. Muller, K. Muhlbauer, E. Knop-Schneickert, F. Petermann and K. C. Bergmann	2001	Pharmaceutical care services for asthma patients: a controlled intervention study	J Clin Pharmacol	41	6	668-676	Excluded		1						0
Simons-Morton, D. G.	2001	Effects of physical activity counseling in primary care: The activity counseling trial: A randomized controlled trial	Journal of the American Medical Association	286	6	677-687	Excluded						1		0
Simons, J., J. Reynolds and L. Morison	2001	Randomised controlled trial of training health visitors to identify and help couples with relationship problems following a birth	Br J Gen Pract	51	471	793-799	Excluded			1					0
Sinnakaruppan, I. and D. M. Williams	2001	Head injury and family carers: a critical appraisal of case management programmes in the community	Int J Rehabil Res	24	1	35-42	Excluded		1						0
Smeeth, L., A. E. Fletcher, S. Stirling, M. Nunes, E. Breeze, E. Ng, C. J. Bulpitt and D. Jones	2001	Randomised comparison of three methods of administering a screening questionnaire to elderly people: Findings from the MRC trial of the assessment and management of older people in the community	British Medical Journal	323	7326	1403-1407	Excluded			1					0
Snoek, F. J., N. C. van der Ven, C. H. Lubach, M. Chatrou, H. J. Ader, R. J. Heine and A. M. Jacobson	2001	Effects of cognitive behavioural group training (CBGT) in adult patients with poorly controlled insulin-dependent (type 1) diabetes: a pilot study	Patient Educ Couns	45	2	143-148	Excluded			1					0
Stewart, A. L., C. J. Verboncoeur, B. Y. McLellan, D. E. Gillis, S. Rush, K. M. Mills, A. C. King, P. Ritter, Brown B.W, Jr. and W. M. Bortz Ii	2001	Physical activity outcomes of CHAMPS II: A physical activity promotion program for older adults	Journals of Gerontology - Series A Biological Sciences and Medical Sciences	56	8	M465-M470	Excluded					1			0
Stimmel, G. L.	2001	Maximizing treatment outcome in depression - Strategies to overcome social stigma and noncompliance	Disease Management & Health Outcomes	9	4	179-186	Excluded			1					0
Szybinski, Z.	2001	[Polish Multicenter Study on Diabetes Epidemiology (PMSDE)--1998-2000]	Pol Arch Med Wewn	106	3	751-758	Excluded	1		1					0
Wagner, E. H., L. C. Grothaus, N. Sandhu, M. S. Galvin, M. McGregor, K. Artz and E. A. Coleman	2001	Chronic care clinics for diabetes in primary care: a system-wide randomized trial	Diabetes Care	24	4	695-700	Excluded			1					0
Wagner, T. H. and M. R. Greenlick	2001	When parents are given greater access to health information, does it affect pediatric utilization?	Med Care	39	8	848-855	Excluded		1	1	1				0
Williams, J. G., W. Y. Cheung, N. Chetwynd, D. R. Cohen, S. El-Sharkawi, I. Finlay, B. Lervy, M. Longo and K. Malinovszky	2001	Pragmatic randomised trial to evaluate the use of patient held records for the continuing care of patients with cancer	Qual Health Care	10	3	159-165	Excluded			1					0
Young, J. and B. O'Connell	2001	Recovery following laparoscopic cholecystectomy in either a 23 hour or an 8 hour facility	Journal of Quality in Clinical Practice	21	2016-02-01	2-7	Excluded					1			0
Agyepong, I. A., E. Ansah, M. Gyapong, S. Adjei, G. Barnish and D. Evans	2002	Strategies to improve adherence to recommended chloroquine treatment regimes: a quasi-experiment in the context of integrated primary health care delivery in Ghana	Soc Sci Med	55	12	2215-2226	Excluded		1						0
Anzai, N., S. Yoneda, N. Kumagai, Y. Nakamura, E. Ikebuchi and R. P. Liberman	2002	Training persons with schizophrenia in illness self-management: a randomized controlled trial in Japan	Psychiatr Serv	53	5	545-547	Excluded					1			0
Barton, S. E., C. W. Ebel, J. T. Kirchner and G. J. Mertz	2002	The Clinical Management of Recurrent Genital Herpes: Current Issues and Future Prospects	Herpes	9	1	15-20	Excluded		1						0
Bastian, L. A., C. M. McBride, L. Fish, P. Lyna, D. Farrell, I. M. Lipkus, B. K. Rimer and I. C. Siegler	2002	Evaluating participants' use of a hormone replacement therapy decision-making intervention	Patient Educ Couns	48	3	283-291	Excluded			1					0
Bodenheimer, T., K. Lorig, H. Holman and K. Grumbach	2002	Patient self-management of chronic disease in primary care	Jama-Journal of the American Medical Association	288	19	2469-2475	Excluded		1						0
Brown, S. A., A. A. Garcia, K. Kouzekanani and C. L. Hanis	2002	Culturally competent diabetes self-management education for Mexican Americans: the Starr County border health initiative	Diabetes Care	25	2	259-268	Excluded					1			0
Calfas, K. J., J. F. Sallis, M. F. Zabinski, D. E. Wilfley, J. Rupp, J. J. Prochaska, S. Thompson, M. Pratt and K. Patrick	2002	Preliminary evaluation of a multicomponent program for nutrition and physical activity change in primary care: PACE+ for adults	Prev Med	34	2	153-161	Excluded			1					0
Cano Montoro, J. G., E. Medina Ferrer, J. Custardoy Olavarrieta, M. Pineda Cuenca, D. Orozco Beltran and F. Quirce Andres	2002	[Impact of an intervention on the waiting-list for medical specialists in a health area]	Aten Primaria	30	9	549-555	Excluded		1	1					0
Chernoff, R. G., H. T. Ireys, K. A. DeVet and Y. J. Kim	2002	A randomized, controlled trial of a community-based support program for families of children with chronic illness: pediatric outcomes	Arch Pediatr Adolesc Med	156	6	533-539	Excluded				1				0
Chiarelli, P. and J. Cockburn	2002	Promoting urinary continence in women after delivery: randomised controlled trial	Bmj	324	7348	1241	Excluded					1			0
Coday, M., L. M. Klesges, R. J. Garrison, K. C. Johnson, M. O'Toole and G. S. Morris	2002	Health Opportunities with Physical Exercise (HOPE): social contextual interventions to reduce sedentary behavior in urban settings	Health Education Research	17	5	637-647	Excluded						1		0
Cohn, B. A., D. L. Wingard, R. C. Patterson, S. J. McPhee and B. Gerbert	2002	The National DES Education Program: effectiveness of the California Health Provider Intervention	J Cancer Educ	17	1	40-45	Excluded			1					0
Coulter, A. and G. Elwyn	2002	What do patients want from high-quality general practice and how do we involve them in improvement?	British Journal of General Practice	52		S22-S26	Excluded		1						0
D'Onofrio, G., E. S. Nadel, L. C. Degutis, L. M. Sullivan, K. Casper, E. Bernstein and J. H. Samet	2002	Improving emergency medicine residents' approach to patients with alcohol problems: A controlled educational trial	Annals of Emergency Medicine	40	1	52-64	Excluded		1	1					0
DAFNE Study Group	2002	Training in flexible, intensive insulin management to enable dietary freedom in people with type 1 diabetes: dose adjustment for normal eating (DAFNE) randomised controlled trial	BMJ	325		746	Excluded			1					0
DAFNE Study Group	2002	Training in flexible, intensive insulin management to enable dietary freedom in people with Type 1 diabetes: dose adjustment for normal eating (DAFNE) randomized controlled trial.	BMJ	325		746	Excluded					1			0
Damush, T. M., M. Weinberger, D. O. Clark, W. M. Tierney, J. K. Rao, S. M. Perkins and K. Verel	2002	Acute low back pain self-management intervention for urban primary care patients: rationale, design, and predictors of participation	Arthritis Rheum	47	4	372-379	Excluded		1						0
Dilley, J. W., W. J. Woods, J. Sabatino, T. Lihatsh, B. Adler, S. Casey, J. Rinaldi, R. Brand and W. McFarland	2002	Changing sexual behavior among gay male repeat testers for HIV: a randomized, controlled trial of a single-session intervention	J Acquir Immune Defic Syndr	30	2	177-186	Excluded			1					0
Doughty RN, Wright SP, Pearl A, Walsh HJ, Muncaster S, Whalley GA, Gamble G, Sharpe N.	2002	Randomized, controlled trial of integrated heart failure management: The Auckland Heart Failure Management Study.	Eur Heart J	23	2	139-46	Excluded					1			0
Dworkin, S. F., K. H. Huggins, L. Wilson, L. Mancl, J. Turner, D. Massoth, L. LeResche and E. Truelove	2002	A randomized clinical trial using research diagnostic criteria for temporomandibular disorders-axis II to target clinic cases for a tailored self-care TMD treatment program	J Orofac Pain	16	1	48-63	Excluded					1	1		0
Eden, K. B., C. T. Orleans, C. D. Mulrow, N. J. Pender and S. M. Teutsch	2002	Does counseling by clinicians improve physical activity? A summary of the evidence for the U.S. Preventive Services Task Force	Annals of Internal Medicine	137	3	208-215	Excluded		1						0
Fitzmaurice, D. A., E. T. Murray, K. M. Gee, T. F. Allan and F. D. Hobbs	2002	A randomised controlled trial of patient self management of oral anticoagulation treatment compared with primary care management	J Clin Pathol	55	11	845-849	Excluded			1					0
Ford, B. S., T. E. McDonald, A. S. Owens and T. N. Robinson	2002	Primary care interventions to reduce television viewing in African-American children	Am J Prev Med	22	2	106-109	Excluded			1					0
Gallo, J. J., L. S. Meredith, J. Gonzales, L. A. Cooper, P. Nutting, D. E. Ford, L. Rubenstein, K. Rost and K. B. Wells	2002	Do family physicians and internists differ in knowledge, attitudes, and self-reported approaches for depression?	Int J Psychiatry Med	32	1	1-20	Excluded			1					0
Gitlin, L. N., L. Winter, M. P. Dennis, M. Corcoran, S. Schinfeld and W. W. Hauck	2002	Strategies used by families to simplify tasks for individuals with Alzheimer's disease and related disorders: psychometric analysis of the Task Management Strategy Index (TMSI)	Gerontologist	42	1	61-69	Excluded			1					0
Glasgow, R. E., M. M. Funnell, A. E. Bonomi, C. Davis, V. Beckham and E. H. Wagner	2002	Self-management aspects of the improving chronic illness care breakthrough series: Implementation with diabetes and heart failure teams	Annals of Behavioral Medicine	24	2	80-87	Excluded		1						0
Goff, D. C., Jr., L. Gu, L. K. Cantley, D. G. Parker and S. J. Cohen	2002	Enhancing the quality of care for patients with coronary heart disease: the design and baseline results of the hastening the effective application of research through technology (HEART) trial	Am J Manag Care	8	12	1069-1078	Excluded		1						0
Graber, A. L., T. A. Elasy, D. Quinn, K. Wolff and A. Brown	2002	Improving glycemic control in adults with diabetes mellitus: Shared responsibility in primary care practices	Southern Medical Journal	95	7	684-690	Excluded		1						0
Hajek, P., T. Z. Taylor and P. Mills	2002	Brief intervention during hospital admission to help patients to give up smoking after myocardial infarction and bypass surgery: randomised controlled trial	Bmj	324	7329	87-89	Excluded					1			0
Hanning, R. M. and P. M. Brauer	2002	Key process and organization indicators - In the dietetic management of dyslipidemia in Canada	Canadian Journal of Dietetic Practice and Research	63	1	10-19	Excluded		1						0
Hansen, L. J. and T. B. Drivsholm	2002	[Interventions to improve the management of diabetes mellitus in primary health care and outpatient community settings]	Ugeskr Laeger	164	5	607-609	Excluded	1	1						0
Harrison, M. B., G. B. Browne, J. Roberts, P. Tugwell, A. Gafni and I. D. Graham	2002	Quality of life of individuals with heart failure: a randomized trial of the effectiveness of two models of hospital-to-home transition	Med Care	40	4	271-282	Excluded			1					0
Hasler, C. M.	2002	Functional foods: benefits, concerns and challenges-a position paper from the american council on science and health	J Nutr	132	12	3772-3781	Excluded		1						0
Hermiz, O., E. Comino, G. Marks, K. Daffurn, S. Wilson and M. Harris	2002	Randomised controlled trial of home based care of patients with chronic obstructive pulmonary disease	Bmj	325	7370	938	Excluded					1			0
Heyne, D., N. J. King, B. J. Tonge, S. Rollings, D. Young, M. Pritchard and T. H. Ollendick	2002	Evaluation of child therapy and caregiver training in the treatment of school refusal	J Am Acad Child Adolesc Psychiatry	41	6	687-695	Excluded			1					0
Hughes, L. C., L. A. Robinson, M. E. Cooley, I. Nuamah, S. J. Grobe and R. McCorkle	2002	Describing an episode of home nursing care for elderly postsurgical cancer patients	Nurs Res	51	2	110-118	Excluded		1						0
Katon W, Russo J, Von Korff M, Lin E, Simon G, Bush T, Ludman E, Walker E.	2002	Long-term effects of a collaborative care intervention in persistently depressed primary care patients.	J Gen Intern Med	17	10	741-8	Excluded						1		0
Katon, W. J., P. Roy-Byrne, J. Russo and D. Cowley	2002	Cost-effectiveness and cost offset of a collaborative care intervention for primary care patients with panic disorder	Archives of General Psychiatry	59	12	1098-1104	Excluded			1					0
Keyserling TC, Samuel-Hodge CD, Ammerman AS, Ainsworth BE, Henriquez-Roldan CF, Elasy TA, Skelly AH, Johnston LF, Bangdiwala SI.	2002	A randomised trial of an intervention to improve self-care behaviours of African-American women with type 2 diabetes: impact on physical activity	Diabetes Care	25		1576-1583	Excluded		1					1	0
Lewin, R. J. P., G. Furze, J. Robinson, K. Griffith, S. Wiseman, M. Pye and R. Boyle	2002	A randomised controlled trial of a self-management plan for patients with newly diagnosed angina	British Journal of General Practice	52	476	194-196+199-201	Excluded							1	0
Llamas Urrutia, C., R. Marti Jubilla, E. Baltasar Massip, C. Ares Carceller, R. Garcia Espinoso and G. Esteruelas Forcadas	2002	[Optimizing the use of reagent strips by type 2 diabetics]	Rev Enferm	25	10	14-18	Excluded		1	1					0
Ludman, E. J., G. E. Simon, C. M. Rutter, M. S. Bauer and J. Unutzer	2002	A measure for assessing patient perception of provider support for self-management of bipolar disorder	Bipolar Disord	4	4	249-253	Excluded		1						0
Lynch, S., P. Clarkson, P. Blenkiron and J. Fraser	2002	Scale-based protocols for the detection and management of depression	Primary Care Psychiatry	8	3	77-84	Excluded		1	1					0
Macfarlane, J., W. Holmes, P. Gard, D. Thornhill, R. Macfarlane and R. Hubbard	2002	Reducing antibiotic use for acute bronchitis in primary care: blinded, randomised controlled trial of patient information leaflet	Bmj	324	7329	91-94	Excluded			1					0
Maxwell, A. E., R. Bastani, P. Vida and U. S. Warda	2002	Physical activity among older Filipino-American women	Women & Health	36	1	67-79	Excluded					1			0
Mayou, R. A., D. R. Thompson, A. Clements, C. H. Davies, S. J. Goodwin, K. Normington, N. Hicks and J. Price	2002	Guideline-based early rehabilitation after myocardial infarction. A pragmatic randomised controlled trial	J Psychosom Res	52	2	89-95	Excluded					1			0
Mayou, R., D. Sprigings, J. Birkhead and J. Price	2002	A randomized controlled trial of a brief educational and psychological intervention for patients presenting to a cardiac clinic with palpitation	Psychological Medicine	32	4	699-706	Excluded					1			0
McDonald, H. P., A. X. Garg and R. B. Haynes	2002	Interventions to enhance patient adherence to medication prescriptions - Scientific review	Jama-Journal of the American Medical Association	288	22	2868-2879	Excluded		1						0
McHorney, C. A. and D. E. Bricker	2002	A qualitative study of patients' and physicians' views about practice-based functional health assessment	Medical Care	40	11	1113-1125	Excluded			1					0
McKay, H. G., R. E. Glasgow, E. G. Feil, S. M. Boles and M. Barrera	2002	Internet-based diabetes self-management and support: Initial outcomes from the diabetes network project	Rehabilitation Psychology	47	1	31-48	Excluded					1			0
Melnyk, B. M., N. F. Feinstein, J. Tuttle, Z. Moldenhauer, P. Herendeen, T. G. Veenema, H. Brown, S. Gullo, M. McMurtrie and L. Small	2002	Mental health worries, communication, and needs in the year of the U.S. terrorist attack: National KySS survey findings	Journal of Pediatric Health Care	16	5	222-234	Excluded		1						0
Mitka, M.	2002	Hospital study offers hope of changing lives prone to violence	Journal of the American Medical Association	287	5	576-577	Excluded		1						0
Moore, L., R. Campbell, A. Whelan, N. Mills, P. Lupton, E. Misselbrook and J. Frohlich	2002	Self help smoking cessation in pregnancy: cluster randomised controlled trial	Bmj	325	7377	1383	Excluded					1			0
Morrison, A. P., R. P. Bentall, P. French, L. Walford, A. Kilcommons, A. Knight, M. Kreutz and S. W. Lewis	2002	Randomised controlled trial of early detection and cognitive therapy for preventing transition to psychosis in high-risk individuals. Study design and interim analysis of transition rate and psychological risk factors	Br J Psychiatry Suppl	43		s78-84	Excluded		1						0
Mynors-Wallis, L.	2002	Does problem-solving treatment work through resolving problems?	Psychol Med	32	7	1315-1319	Excluded			1					0
Nickelsen, T. N. and M. Christensen	2002	Outpatient treatment. What is the evidence?	Ugeskrift for Laeger	164	42	4913-4917	Excluded	1	1						0
Norris, S. L., J. Lau, S. J. Smith, C. H. Schmid and M. M. Engelgau	2002	Self-management education for adults with type 2 diabetes: a meta-analysis of the effect on glycemic control	Diabetes Care	25	7	1159-1171	Excluded		1						0
O'Connell, J. M., W. Towles, M. Yin and C. L. Malakar	2002	Patient decision making: Use of and adherence to telephone-based nurse triage recommendations	Medical Decision Making	22	4	309-317	Excluded			1					0
Osman, L. M., C. Calder, D. J. Godden, J. A. R. Friend, L. McKenzie, J. S. Legge and J. G. Douglas	2002	A randomised trial of self-management planning for adult patients admitted to hospital with acute asthma	Thorax	57	10	869-874	Excluded					1			0
Palmer RL, Birchall H, McGrain L, Sullivan V	2002	Self help for bullimic disorders: a randomised controlled trial comparing minimal guidance with face-to-face or telephone guidance	British Journal of Psychiatry	181		230-235	Excluded					1			0
Pelletier, K. R.	2002	Mind as healer, mind as slayer: Mindbody medicine comes of age	Advances in Mind-Body Medicine	18	1	4-15	Excluded		1						0
Perry, C. L., C. L. Williams, K. A. Komro, S. Veblen-Mortenson, M. H. Stigler, K. A. Munson, K. Farbakhsh, R. M. Jones and J. L. Forster	2002	Project Northland: long-term outcomes of community action to reduce adolescent alcohol use	Health Educ Res	17	1	117-132	Excluded				1				0
Peters, S., I. Stanley, M. Rose, S. Kaney and P. Salmon	2002	A randomized controlled trial of group aerobic exercise in primary care patients with persistent, unexplained physical symptoms	Family Practice	19	6	665-674	Excluded			1					0
Phelan, E. A., B. Williams, S. Leveille, S. Snyder, E. H. Wagner and J. P. LoGerfo	2002	Outcomes of a community-based dissemination of the health enhancement program	Journal of the American Geriatrics Society	50	9	1519-1524	Excluded					1			0
Pinto, B. M., R. Friedman, B. H. Marcus, H. Kelley, S. Tennstedt and M. W. Gillman	2002	Effects of a computer-based, telephone-counseling system on physical activity	American Journal of Preventive Medicine	23	2	113-120	Excluded					1			0
Reuben, D. B.	2002	Organizational interventions to improve health outcomes of older persons	Med Care	40	5	416-428	Excluded		1						0
Rich, M. W.	2002	Management of heart failure in the elderly	Heart Failure Reviews	7	1	89-97	Excluded		1						0
Roberts, L., P. Little, J. Chapman, T. Cantrell, R. Pickering and J. Langridge	2002	The back home trial: general practitioner-supported leaflets may change back pain behavior	Spine (Phila Pa 1976)	27	17	1821-1828	Excluded				1				0
Roglic, G., D. Matthews, R. R. Rubin and O. M. Bech	2002	The Oxford International Diabetes Summit: Implications of the DAWN study: 7-8 April 2002, Oxford, UK	Practical Diabetes International	19	6	187-192	Excluded		1	1					0
Rose, M., H. Fliege, M. Hildebrandt, T. Schirop and B. F. Klapp	2002	The network of psychological variables in patients with diabetes and their importance for quality of life and metabolic control	Diabetes Care	25	1	35-42	Excluded			1					0
Ruoff, G.	2002	Effects of flow sheet implementation on physician performance in the management of asthmatic patients	Family Medicine	34	7	514-517	Excluded			1					0
Schermer, T. R., B. P. Thoonen, G. D. Van Boom, R. P. Akkermans, R. P. Grol, H. T. Folgering, C. Van Weel and C. P. Van Schayck	2002	Randomized controlled economic evaluation of asthma self-management in primary health care	American Journal of Respiratory and Critical Care Medicine	166	8	1062-1072	Excluded				1				0
Schumacher, K. L., S. Koresawa, C. West, M. Dodd, S. M. Paul, D. Tripathy, P. Koo and C. Miaskowski	2002	The usefulness of a daily pain management diary for outpatients with cancer-related pain	Oncol Nurs Forum	29	9	1304-1313	Excluded					1			0
Shakeshaft, A. P., J. A. Bowman, S. Burrows, C. M. Doran and R. W. Sanson-Fisher	2002	Community-based alcohol counselling: a randomized clinical trial	Addiction	97	11	1449-1463	Excluded					1			0
Simon GE, Von Korff M, Ludman EJ, Katon WJ, Rutter C, Unützer J, Lin EH, Bush T, Walker E.	2002	Cost-effectiveness of a program to prevent depression relapse in primary care.	Med Care	40	10	941-50	Excluded						1		0
Smeeth, L., A. E. Fletcher, E. S. W. Ng, S. Stirling, M. Nunes, E. Breeze, C. J. Bulpitt, D. Jones and A. Tulloch	2002	Reduced hearing, ownership, and use of hearing aids in elderly people in the UK - The MRC trial of the assessment and management of older people in the community: A cross-sectional survey	Lancet	359	9316	1466-1470	Excluded			1					0
Smith, P. M., K. R. Reilly, N. H. Miller, R. F. DeBusk and C. B. Taylor	2002	Application of a nurse-managed inpatient smoking cessation program	Nicotine and Tobacco Research	4	2	211-222	Excluded					1			0
Sobell, L. C., M. B. Sobell, G. I. Leo, S. Agrawal, L. Johnson-Young and J. A. Cunningham	2002	Promoting self-change with alcohol abusers A community-level mail intervention based on natural recovery studies	Alcoholism-Clinical and Experimental Research	26	6	936-948	Excluded		1	1					0
Solomon, D. H., A. Warsi, T. Brown-Stevenson, M. Farrell, S. Gauthier, D. Mikels and T. H. Lee	2002	Does self-management education benefit all populations with arthritis? A randomized controlled trial in a primary care physician network	J Rheumatol	29	2	362-368	Excluded			1					0
Stevens, C. A., L. J. Wesseldine, J. M. Couriel, A. J. Dyer, L. M. Osman and M. Silverman	2002	Parental education and guided self-management of asthma and wheezing in the pre-school child: a randomised controlled trial	Thorax	57	1	39-44	Excluded				1				0
Stevens, V. J., K. Permanente, R. J. Shneidman, R. E. Johnson, M. Boles, P. E. Steele and N. L. Lee	2002	Helicobacter pylori eradication in dyspeptic primary care patients: A randomized controlled trial of a pharmacy intervention	Western Journal of Medicine	176	2	92-96	Excluded			1					0
Stevens, V. J., R. E. Glasgow, D. J. Toobert, N. Karanja and K. S. Smith	2002	Randomized trial of a brief dietary intervention to decrease consumption of fat and increase consumption of fruits and vegetables	American Journal of Health Promotion	16	3	129-134	Excluded			1					0
Treweek, S. P., C. Glenton, A. D. Oxman and A. Penrose	2002	Computer-generated patient education materials: Do they affect professional practice? A systematic review	Journal of the American Medical Informatics Association	9	4	346-358	Excluded		1						0
Turk, D. C. and A. Okifuji	2002	Psychological factors in chronic pain: Evolution and revolution	Journal of Consulting and Clinical Psychology	70	3	678-690	Excluded		1						0
Washington, D. L., C. D. Stevens, P. G. Shekelle, P. L. Henneman and R. H. Brook	2002	Next-day care for emergengy department users with nonacute conditions: A randomized, controlled trial	Annals of Internal Medicine	137	9	707-714	Excluded					1			0
Watson, M. C., C. M. Bond, J. M. Grimshaw, J. Mollison, A. Ludbrook and A. E. Walker	2002	Educational strategies to promote evidence-based community pharmacy practice: a cluster randomized controlled trial (RCT)	Fam Pract	19	5	529-536	Excluded			1					0
Weinberger M, Murray MD, Marrero DG, et al.	2002	Effectiveness of pharmacist care for patients with reactive airways disease: a randomized controlled trial	JAMA	288		1594–1602	Excluded			1					0
Wells-Federman, C., P. Arnstein and M. Caudill	2002	Nurse-led pain management program: Effect on self-efficacy, pain intensity, pain-related disability, and depressive symptoms in chronic pain patients	Pain Management Nursing	3	4	131-140	Excluded					1			0
Williams, G. C., D. S. Minicucci, R. W. Kouides, C. S. Levesque, V. I. Chirkov, R. M. Ryan and E. L. Deci	2002	Self-determination, smoking, diet and health	Health Education Research	17	5	512-521	Excluded		1						0
Wisdom, K., K. Neighbors, V. H. Williams, S. L. Havstad and B. C. Tilley	2002	Recruitment of African Americans with type 2 diabetes to a randomized controlled trial using three sources	Ethnicity and Health	7	4	267-278	Excluded		1						0
Adamson, G.	2003	Patient empowerment in cancer management healing the whole person	Complementary Therapies in Nursing and Midwifery	9	3	109-113	Excluded		1						0
Allegrante, J. P. and R. Marks	2003	Self-efficacy in management of osteoarthritis	Rheumatic Disease Clinics of North America	29	4	747-+	Excluded		1						0
Allsup, S., M. Gosney, A. Haycox and M. Regan	2003	Cost-benefit evaluation of routine influenza immunisation in people 65-74 years of age	Health Technol Assess	7	24	iii-x, 1-65	Excluded			1					0
Anderson, R. M., D. C. Musch, R. B. Nwankwo, F. M. Wolf, M. L. Gillard, M. S. Oh, J. T. Fitzegerald, M. W. Johnson and R. G. Hiss	2003	Eye screening can prevent eye disease. Personalized follow-up increases return rate at urban eye disease screening clinics for African Americans with diabetes: Results of a randomized trial	Ethnicity and Disease	13	1	149	Excluded		1						0
Anthony, W.	2003	Expanding the evidence base in an era of recovery	Psychiatric Rehabilitation Journal	27	1	1-2	Excluded		1						0
Anyama, N. and R. O. Adome	2003	Community pharmaceutical care: an 8-month critical review of two pharmacies in Kampala	African health sciences	3	2	87-93	Excluded		1						0
Astin, J. A., S. L. Shapiro, D. M. Eisenberg and K. L. Forys	2003	Mind-body medicine: State of the science, implications for practice	Journal of the American Board of Family Practice	16	2	131-147	Excluded		1						0
Avey, H., K. B. Matheny, A. Robbins and T. A. Jacobson	2003	Health care providers' training, perceptions, and practices regarding stress and health outcomes	Journal of the National Medical Association	95	9	833-+	Excluded		1						0
Aveyard, P., C. Griffin, T. Lawrence and K. K. Cheng	2003	A controlled trial of an expert system and self-help manual intervention based on the stages of change versus standard self-help materials in smoking cessation	Addiction	98	3	345-354	Excluded							1	0
Barbanel, D., S. Eldridge and C. Griffiths	2003	Can a self-management programme delivered by a community pharmacist improve asthma control? A randomised trial	Thorax	58	10	851-854	Included								1
Barnason, S., L. Zimmerman, J. Nieveen, M. Schmaderer, B. Carranza and S. Reilly	2003	Impact of a home communication intervention for coronary artery bypass graft patients with ischemic heart failure on self-efficacy, coronary disease risk factor modification, and functioning	Heart Lung	32	3	147-158	Excluded					1			0
Baughman, K., E. Logue, K. Sutton, C. Capers, D. Jarjoura and W. Smucker	2003	Biopsychosocial characteristics of overweight and obese primary care patients: do psychosocial and behavior factors mediate sociodemographic effects?	Prev Med	37	2	129-137	Excluded		1						0
Bender, B., H. Milgrom and A. Apter	2003	Adherence intervention research: What have we learned and what do we do next?	Journal of Allergy and Clinical Immunology	112	3	489-494	Excluded		1						0
Best, H. A. and L. B. Messer	2003	Effectiveness of interventions to promote continuing professional development for dentists	Eur J Dent Educ	7	4	147-153	Excluded			1					0
Blankertz, L., G. L. Staines, S. Magura, E. M. Madison, E. Horowitz, M. Spinelli, A. McKenzie, P. Bali, H. Guarino, A. Grandy, R. Young and C. Fong	2003	The customized employment supports (CES) model of vocational rehabilitation for methadone treatment patients	Journal of Vocational Rehabilitation	19	3	143-155	Excluded		1						0
Bobb, C. and T. Ritz	2003	Do asthma patients in general practice profit from a structured allergy evaluation and skin testing? A pilot study	Respiratory Medicine	97	11	1180-1187	Excluded				1				0
Bond, C. and P. Hannaford	2003	Issues Related to Monitoring the Safety of Over-The-Counter (OTC) Medicines	Drug Safety	26	15	1065-1074	Excluded		1						0
Bouvy ML, Heerdink ER, Urquhart J, Grobbee DE, Hoes AW, Leufkens HG.	2003	Effect of a pharmacist-led intervention on diuretic compliance in heart failure patients: a randomized controlled study.	J Card Fail	9	5	404-11	Excluded					1			0
Boyce PM, Talley NJ, Balaam B, Koloski NA, Turman G	2003	A randomised controlled trial of cognitive behaviour therapy, relaxation training, and routine clinical care for irritable bowel syndrome	American Journal of Gastroenterology	98		2209-2218	Excluded			1					0
Brown, R. A., S. E. Ramsey, D. R. Strong, M. G. Myers, C. W. Kahler, C. W. Lejuez, R. Niaura, U. E. Pallonen, A. N. Kazura, M. G. Goldstein and D. B. Abrams	2003	Effects of motivational interviewing on smoking cessation in adolescents with psychiatric disorders	Tob Control	12 Suppl 4		Iv3-10	Excluded				1				0
Chalder, T., E. Godfrey, L. Ridsdale, M. King and S. Wessely	2003	Predictors of outcome in a fatigued population in primary care following a randomized controlled trial	Psychol Med	33	2	283-287	Excluded			1					0
Channon, S., V. J. Smith and J. W. Gregory	2003	A pilot study of motivational interviewing in adolescents with diabetes	Arch Dis Child	88	8	680-683	Excluded				1				0
Clark, D. O., T. E. Stump and T. M. Damush	2003	Outcomes of an exercise program for older women recruited through primary care	Journal of Aging and Health	15	3	567-585	Excluded		1						0
Coleman, E. A., J. Hall-Barrow, S. Coon and C. B. Stewart	2003	Facilitating exercise adherence for patients with multiple myeloma	Clinical journal of oncology nursing	7	5	529-534, 540	Excluded		1						0
Copeland, L. A., F. C. Blow and K. L. Barry	2003	Health care utilization by older alcohol-using veterans: effects of a brief intervention to reduce at-risk drinking	Health Educ Behav	30	3	305-321	Excluded			1					0
Corbett, C. F.	2003	A randomized pilot study of improving foot care in home health patients with diabetes	Diabetes Educ	29	2	273-282	Excluded					1			0
Damush, T. M., M. Weinberger, S. M. Perkins, J. K. Rao, W. M. Tierney, R. Qi and D. O. Clark	2003	Randomized trial of a self-management program for primary care patients with acute low back pain: short-term effects	Arthritis Rheum	49	2	179-186	Excluded					1			0
Damush, T. M., M. Weinberger, S. M. Perkins, J. K. Rao, W. M. Tierney, R. Qi and D. O. Clark	2003	The long-term effects of a self-management program for inner-city primary care patients with acute low back pain	Arch Intern Med	163	21	2632-2638	Excluded					1			0
Denver EA, Barnard M, Woolfson RG, Earle KA.	2003	Management of uncontrolled hypertension in a nurse-led clinic compared with conventional care for patients with type 2 diabetes	Diabetes Care	26	8	2256–2260	Excluded					1			0
Dongbo, F., F. Hua, P. McGowan, S. Yi-e, Z. Lizhen, Y. Huiqin, M. Jianguo, Z. Shitai, D. Yongming and W. Zhihua	2003	Implementation and quantitative evaluation of chronic disease self-management programme in Shanghai, China: Randomized controlled trial	Bulletin of the World Health Organization	81	3	174-182	Excluded						1		0
Edinger, J. D. and W. S. Sampson	2003	A primary care "friendly" cognitive behavioral insomnia therapy	Sleep	26	2	177-182	Excluded							1	0
Ersek, M., J. A. Turner, S. M. McCurry, L. Gibbons and B. M. Kraybill	2003	Efficacy of a self-management group intervention for elderly persons with chronic pain	Clinical Journal of Pain	19	3	156-167	Excluded			1					0
Everitt, H., S. Kumar and P. Little	2003	A qualitative study of patients' perceptions of acute infective conjunctivitis	British Journal of General Practice	53	486	36-41	Excluded		1						0
Frich, L. M.	2003	Nursing interventions for patients with chronic conditions	J Adv Nurs	44	2	137-153	Excluded		1						0
G√ºndel, V. H., F. Lordick, T. Brandl, F. W√ºrschmidt, J. Sch√º√üler, B. Leps, A. Sendler, E. Mert, D. Pouget-Schors, C. Von Schilling, C. Peschel and A. Sellschopp	2003	Interdisciplinary psychoeducational intervention by oncologists proved helpful for cancer patients	Zeitschrift fur Psychosomatische Medizin und Psychotherapie	49	3	246-261	Excluded	1							0
Gary, T. L., L. R. Bone, M. N. Hill, D. M. Levine, M. McGuire, C. Saudek and F. L. Brancati	2003	Randomized controlled trial of the effects of nurse case manager and community health worker interventions on risk factors for diabetes-related complications in urban African Americans	Prev Med	37	1	23-32	Excluded						1		0
Gatling, W.	2003	One-to-one care and education, old hat now?	Diabetic Medicine	20	SUPPL. 3	10-11	Excluded		1						0
George SZ, Fritz JM, Bialosky JE, Donald DA	2003	The effect of a fear-avoidance based physical therapy intervention for patients with acute low back pain: results of a randomised clinical trial	Spine	28		2551-60	Excluded			1					0
Gibson, P. G., F. S. F. Ram and H. Powell	2003	Asthma education	Respiratory Medicine	97	9	1036-1044	Excluded		1						0
Gitlin, L. N., L. Winter, M. Corcoran, M. P. Dennis, S. Schinfeld and W. W. Hauck	2003	Effects of the home environmental skill-building program on the caregiver-care recipient dyad: 6-month outcomes from the Philadelphia REACH Initiative	Gerontologist	43	4	532-546	Excluded			1					0
Glasgow, R. E., S. M. Boles, H. G. McKay, E. G. Feil and M. Barrera, Jr.	2003	The D-Net diabetes self-management program: long-term implementation, outcomes, and generalization results	Prev Med	36	4	410-419	Excluded					1			0
Goldstein, R. S.	2003	Health resource utilization and rehabilitation	Monaldi Archives for Chest Disease	59	3	244-249	Excluded		1						0
Gonz√°lez-Martin, G., I. Joo and I. S√°nchez	2003	Evaluation of the impact of a pharmaceutical care program in children with asthma	Patient Education and Counseling	49	1	13-18	Excluded				1				0
Goodwin, I., G. Holmes, R. Cochrane and O. Mason	2003	The ability of adult mental health services to meet clients' attachment needs: The development and implementation of the service attachment questionnaire	Psychology and Psychotherapy: Theory, Research and Practice	76	2	145-161	Excluded		1	1					0
Grant, R. W., N. G. Devita, D. E. Singer and J. B. Meigs	2003	Improving adherence and reducing medication discrepancies in patients with diabetes	Annals of Pharmacotherapy	37	2016-08-07	962-969	Excluded			1					0
Hall, S., A. J. Bishop and T. M. Marteau	2003	Increasing readiness to stop smoking in women undergoing cervical screening: Evaluation of two leaflets	Nicotine and Tobacco Research	5	6	821-826	Excluded			1			1		0
Hambleton, J.	2003	Home monitoring of anticoagulation	J Thromb Thrombolysis	16	2016-02-01	39-42	Excluded		1						0
Heisler, M., S. Vijan, R. M. Anderson, P. A. Ubel, S. J. Bernstein and T. P. Hofer	2003	When do patients and their physicians agree on diabetes treatment goals and strategies, and what difference does it make?	Journal of General Internal Medicine	18	11	893-902	Excluded		1	1					0
Heshka, S., J. W. Anderson, R. L. Atkinson, F. L. Greenway, J. O. Hill, S. D. Phinney, R. L. Kolotkin, K. Miller-Kovach and F. X. Pi-Sunyer	2003	Weight loss with self-help compared with a structured commercial program: a randomized trial	Jama	289	14	1792-1798	Excluded							1	0
Howard, R. L., A. J. Avery, P. D. Howard and M. Partridge	2003	Investigation into the reasons for preventable drug related admissions to a medical admissions unit: observational study	Quality & Safety in Health Care	12	4	280-285	Excluded		1	1					0
Jerant, A. F., R. Azari, C. Martinez and T. S. Nesbitt	2003	A randomized trial of telenursing to reduce hospitalization for heart failure: patient-centered outcomes and nursing indicators	Home health care services quarterly	22	1	1-20	Excluded					1			0
Johnson, A., J. Sandford and J. Tyndall	2003	Written and verbal information versus verbal information only for patients being discharged from acute hospital settings to home	Cochrane Database Syst Rev		4	Cd003716	Excluded		1						0
Karjalainen K, Malmivaara A, Pohjolainen T, Hurri H, Mutanen P, Rissanen P, Pahkajärvi H, Levon H, Karpoff H, Roine R.	2003	Mini-intervention for subacute low back pain: a randomized controlled trial.	Spine	28	6	533-40	Excluded					1			0
Kaufman, D. R., V. L. Patel, C. Hilliman, P. C. Morin, J. Pevzner, R. S. Weinstock, R. Goland, S. Shea and J. Starren	2003	Usability in the real world: assessing medical information technologies in patients' homes	J Biomed Inform	36	2016-02-01	45-60	Excluded			1					0
Kemple, T. and C. Rogers	2003	A mailed personalised self-management plan improves attendance and increases patients' understanding of asthma	Primary Care Respiratory Journal	12	4	110-114	Excluded			1					0
Kennedy, A., E. Nelson, D. Reeves, G. Richardson, C. Roberts, A. Robinson, A. Rogers, M. Sculpher and D. Thompson	2003	A randomised controlled trial to assess the impact of a package comprising a patient-orientated, evidence-based self-help guidebook and patient-centred consultations on disease management and satisfaction in inflammatory bowel disease	Health Technol Assess	7	28	iii, 1-113	Excluded					1			0
Krishna, S., B. D. Francisco, E. A. Balas, P. Konig, G. R. Graff and R. W. Madsen	2003	Internet-enabled interactive multimedia asthma education program: a randomized trial	Pediatrics	111	3	503-510	Excluded				1				0
Lang, E., K. Liebig, S. Kastner, B. Neundorfer and P. Heuschmann	2003	Multidisciplinary rehabilitation versus usual care for chronic low back pain in the community: effects on quality of life	Spine J	3	4	270-276	Excluded		1						0
Lee, T. J., L. J. Baraff, S. P. Wall, J. Guzy, D. Johnson and H. Woo	2003	Parental compliance with after hours telephone triage advice: Nurse advice service versus on-call pediatricians	Clinical Pediatrics	42	7	613-619	Excluded			1					0
Lemon, S. C., J. G. Zapka, B. Estabrook, S. Erban and R. Luckmann	2003	Screening for colorectal cancer on the front line	American Journal of Gastroenterology	98	4	915-923	Excluded		1	1					0
Lewin, R. J., G. Furze and J. Robinson	2003	Self management with the Angina Plan reduced anxiety, depression, angina attacks, and use of medication	Evidence-Based Medicine	8	1	14	Excluded							1	0
Lin, E. H., M. Von Korff, E. J. Ludman, C. Rutter, T. M. Bush, G. E. Simon, J. Unutzer, E. Walker and W. J. Katon	2003	Enhancing adherence to prevent depression relapse in primary care	Gen Hosp Psychiatry	25	5	303-310	Excluded			1					0
Lovell, K., D. Cox, R. Garvey, D. Raines, D. Richards, P. Conroy and D. Repper	2003	Agoraphobia: nurse therapist-facilitated self-help manual	Journal of Advanced Nursing	43	6	623-630	Excluded		1						0
Ludman, E., W. Katon, T. Bush, C. Rutter, E. Lin, G. Simon, M. Von Korff and E. Walker	2003	Behavioural factors associated with symptom outcomes in a primary care-based depression prevention intervention trial	Psychol Med	33	6	1061-1070	Excluded			1					0
Martin, K.	2003	Growing pains in prescriber-dispenser relationship	Australian Journal of Pharmacy	84	997	285-290	Excluded		1	1					0
McCahon, D., D. A. Fitzmaurice, E. T. Murray, C. J. Fuller, R. F. D. Hobbs, T. F. Allan and J. P. Raftery	2003	SMART: self-management of anticoagulation, a randomised trial ISRCTN19313375	BMC family practice	4		11-11	Excluded		1			1			0
McElligott, D., M. B. Holz, L. Carollo, S. Somerville, M. Baggett, S. Kuzniewski and Q. Shi	2003	A pilot feasibility study of the effects of touch therapy on nurses	J N Y State Nurses Assoc	34	1	16-24	Excluded			1					0
McLean W, Gillis J, Waller R.	2003	The BC Community Pharmacy Asthma Study: A study of clinical, economic and holistic outcomes influenced by an asthma care protocol provided by specially trained community pharmacists in British Columbia.	Can Respir J	10	4	195-202	Included								1
McLeod, D., C. Benn, S. Pullon, A. Viccars, S. White, T. Cookson and A. Dowell	2003	The midwife's role in facilitating smoking behaviour change during pregnancy	Midwifery	19	4	285-297	Excluded		1						0
Miche, E., G. Herrmann, U. Wirtz, H. Laki, M. Barth and A. Radzewitz	2003	Effects of education, self-care instruction and physical exercise on patients with chronic heart failure	Zeitschrift fur Kardiologie	92	12	985-993	Excluded					1			0
Miller, M. and L. Wood	2003	Effectiveness of smoking cessation interventions: Review of evidence and implications for best practice in Australian health care settings	Australian and New Zealand Journal of Public Health	27	3	300-309	Excluded		1						0
Monninkhof E, van der Valk P, van der Palen J, van Herwaarden C, Zielhuis G.	2003	Effects of a comprehensive self-management programme in patients with chronic obstructive pulmonary disease	Euro Resp J	22		815-20	Excluded			1					0
Monninkhof, E., P. van der Valk, J. van der Palen, C. van Herwaarden and G. Zielhuis	2003	Effects of a comprehensive self-management programme in patients with chronic obstructive pulmonary disease	European Respiratory Journal	22	5	815-820	Excluded					1			0
Murray, J., R. Ashworth, A. Forster and J. Young	2003	Developing a primary care-based stroke service: A review of the qualitative literature	British Journal of General Practice	53	487	137-142	Excluded		1						0
Naoki, K., A. Nobuo and I. Emi	2003	[Randomized controlled trial on effectiveness of the community re-entry program to inpatients with schizophrenia spectrum disorder, centering around acquisition of illness self-management knowledge]	Seishin Shinkeigaku Zasshi	105	12	1514-1531	Excluded	1				1			0
New, J.M. Mason, N. Freemantle, S. Teasdale, L.M.Wong, N.J. Bruce, et al.	2003	Specialist nurse-led intervention to treat and control hypertension and hyperlipidemia in diabetics (SPLINT)	Diabetes Care	8		2250–2255	Excluded					1			0
Niemistö L, Lahtinen-Suopanki T, Rissanen P, Lindgren KA, Sarna S, Hurri H.	2003	A randomized trial of combined manipulation, stabilizing exercises, and physician consultation compared to physician consultation alone for chronic low back pain	Spine	28	19	2185-91	Excluded					1			0
Ofman JJ, Segal R, Russell WL, Cook DJ, Sandhu M, Maue SK, Lowenstein EH, Pourfarzib R, Blanchette E, Ellrodt G, Weingarten SR.	2003	A randomized trial of an acid-peptic disease management program in a managed care environment.	Am J Manag Care	9	6	425-33	Excluded			1					0
Petrella, R. J., J. J. Koval, D. A. Cunningham and D. H. Paterson	2003	Can primary care doctors prescribe exercise to improve fitness? The Step Test Exercise Prescription (STEP) project	Am J Prev Med	24	4	316-322	Excluded			1					0
Phillips, L. S.	2003	Diabetes: Update on management and treatment	Ethnicity and Disease	13	3 SUPPL. 3	S3-32-S33-33	Excluded		1						0
Pullon, S., D. McLeod, C. Benn, A. Viccars, S. White, T. Cookson, A. Dowell and R. Green	2003	Smoking cessation in New Zealand: education and resources for use by midwives for women who smoke during pregnancy	Health Promot Int	18	4	315-325	Excluded		1						0
Rachmani, R., Z. Levi, I. Slavachevski and M. Ravid	2003	Involving patients with type 2 diabetes, hypertension, and hyperlipidaemia in desease management improved outcomes	Evidence-Based Medicine	8	1	17	Excluded					1			0
Rejeski, W. J., L. R. Brawley, W. T. Ambrosius, P. H. Brubaker, B. C. Focht, C. G. Foy and L. D. Fox	2003	Older adults with chronic disease: benefits of group-mediated counseling in the promotion of physically active lifestyles	Health Psychol	22	4	414-423	Excluded			1					0
Renders, C. M., G. D. Valk, J. J. de Sonnaville, J. Twisk, D. M. Kriegsman, R. J. Heine, J. T. van Eijk and G. van der Wal	2003	Quality of care for patients with Type 2 diabetes mellitus--a long-term comparison of two quality improvement programmes in the Netherlands	Diabet Med	20	10	846-852	Excluded		1						0
Richards, A., M. Barkham, J. Cahill, D. Richards, C. Williams and P. Heywood	2003	PHASE: a randomised, controlled trial of supervised self-help cognitive behavioural therapy in primary care	Br J Gen Pract	53	495	764-770	Included								1
Ries AL, Kaplan RM, Myers R, Prewitt LM.	2003	Maintenance after pulmonary rehabilitation in chronic lung disease: a randomized trial	Am J Respir Crit Care Med	167	6	880-8	Excluded			1					0
Rollman, B. L., B. H. Belnap, C. F. Reynolds, H. C. Schulberg and M. K. Shear	2003	A contemporary protocol to assist primary care physicians in the treatment of panic and generalized anxiety disorders	General Hospital Psychiatry	25	2	74-82	Excluded		1	1					0
Saarilehto, S., H. Lapinleimu, S. Keskinen, H. Helenius and O. Simell	2003	Body satisfaction in 8-year-old children after long-term dietary counseling in a prospective randomized atherosclerosis prevention trial	Arch Pediatr Adolesc Med	157	8	753-758	Excluded				1				0
Sachs, G. S., M. E. Thase, M. W. Otto, M. Bauer, D. Miklowitz, S. R. Wisniewski, P. Lavori, B. Lebowitz, M. Rudorfer, E. Frank, A. A. Nierenberg, M. Fava, C. Bowden, T. Ketter, L. Marangell, J. Calabrese, D. Kupfer and J. F. Rosenbaum	2003	Rationale, design, and methods of the systematic treatment enhancement program for bipolar disorder (STEP-BD)	Biological Psychiatry	53	11	1028-1042	Excluded		1	1					0
Saitz, R., N. J. Horton, L. M. Sullivan, M. A. Moskowitz and J. H. Samet	2003	Addressing alcohol problems in primary care: a cluster randomized, controlled trial of a systems intervention. The screening and intervention in primary care (SIP) study	Ann Intern Med	138	5	372-382	Excluded			1					0
Sarkisian, C. A., A. F. Brown, K. C. Norris, R. L. Wintz and C. M. Mangione	2003	A systematic review of diabetes self-care interventions for older, African American, or Latino adults	Diabetes Educ	29	3	467-479	Excluded		1						0
Shlay, J. C., B. Mayhugh, M. Foster, M. E. Maravi, A. E. Baron and J. M. Douglas, Jr.	2003	Initiating contraception in sexually transmitted disease clinic setting: a randomized trial	Am J Obstet Gynecol	189	2	473-481	Excluded			1					0
Simon, J. A., T. P. Carmody, E. S. Hudes, E. Snyder and J. Murray	2003	Intensive smoking cessation counseling versus minimal counseling among hospitalized smokers treated with transdermal nicotine replacement: a randomized trial	Am J Med	114	7	555-562	Excluded					1			0
Smith, F., S. A. Francis, N. Gray, M. Denham and J. Graffy	2003	A multi-centre survey among informal carers who manage medication for older care recipients: Problems experienced and development of services	Health and Social Care in the Community	11	2	138-145	Excluded		1						0
Storheim, K., J. I. Brox, I. Holm, A. K. Koller and K. B√∏	2003	Intensive group training versus cognitive intervention in sub-acute low back pain: Short-term results of a single-blind randomized controlled trial	Journal of Rehabilitation Medicine	35	Olry de Labry Lima, A, Tamayo, CB, Moreno, GP, Munoz, JB, Perez, IR, Johri, M, Jimenez, FQ, Vela, PC, Alvarez, MD, Quel, MAP, Lopez, EM, Martin, SD, de Hierro, JAL and Cabello, IRDuplicate	132-140	Excluded			1					0
Story, M., N. E. Sherwood, J. H. Himes, M. Davis, D. R. Jacobs Jr, Y. Cartwright, M. Smyth and J. Rochon	2003	An after-school obesity prevention program for African-American girls: The Minnesota GEMS pilot study	Ethnicity and Disease	13	1 SUPPL. 1	S1-54-S51-64	Excluded				1				0
Stro¨mberg A, Ma°rtensson J, Fridlund B, Levin LA, Karlsson JE, Dahlstro¨m U	2003	Nurse-led heart failure clinics improve survival and self-care behaviour in patients with heart failure: results from a prospective, randomised trial	Eur Heart J	24		1014–23	Excluded					1			0
Talbot, L. A., J. M. Gaines, S. M. Ling and E. J. Metter	2003	A home-based protocol of electrical muscle stimulation for quadriceps muscle strength in older adults with osteoarthritis of the knee	J Rheumatol	30	7	1571-1578	Excluded					1			0
Taylor, C. B., N. H. Miller, K. R. Reilly, G. Greenwald, D. Cunning, A. Deeter and L. Abascal	2003	Evaluation of a nurse-care management system to improve outcomes in patients with complicated diabetes	Diabetes Care	26	4	1058-1063	Excluded			1		1			0
Taylor, C. B., N. Miller, K. Reilly and C. Miller	2003	Nurse-care management of medical, psychosocial and lifestyle aspects of diabetes significantly improves medical outcomes	Evidence-Based Healthcare	7	4	167-169	Excluded		1	1					0
Thome, M.	2003	Severe postpartum distress in Icelandic mothers with difficult infants: a follow-up study on their health care	Scand J Caring Sci	17	2	104-112	Excluded		1						0
Thoonen B, Schermer T, van den Boom G, Molema J, Folgering H, Akkermans R, Grol R, van Weel C, van Schayck C P	2003	Self-management of asthma in general practice, asthma control and quality of life: a randomised controlled trial	Thorax	58	1	30-36	Excluded			1					0
Turner-Stokes, L., F. Erkeller-Yuksel, A. Miles, T. Pincus, M. Shipley and S. Pearce	2003	Outpatient cognitive Behavioral pain management programs: A randomized comparison of a group-based multidisciplinary versus an individual therapy model	Archives of Physical Medicine and Rehabilitation	84	6	781-788	Excluded			1		1			0
van Dam, H. A., F. van der Horst, B. van den Borne, R. Ryckman and H. Crebolder	2003	Provider-patient interaction in diabetes care: effects on patient self-care and outcomes. A systematic review	Patient Educ Couns	51	1	17-28	Excluded		1						0
Volovitz, B., N. Friedman, S. Levin, J. Kertes, S. Iny-Cordova, M. Nussinovitch, D. Meytes and E. Kokia	2003	Increasing asthma awareness among physicians: Impact on patient management and satisfaction	Journal of Asthma	40	8	901-908	Excluded		1		1				0
Vyas, A., A. Z. Haidery, P. G. Wiles, S. Gill, C. Roberts and J. K. Cruickshank	2003	A pilot randomized trial in primary care to investigate and improve knowledge, awareness and self-management among South Asians with diabetes in Manchester	Diabet Med	20	12	1022-1026	Excluded						1		0
Walker, E. A. and J. A. Usher	2003	Understanding and enhancing adherence in adults with diabetes	Current Diabetes Reports	3	2	141-148	Excluded		1						0
Waxman, R., H. Woodburn, M. Powell, J. Woodburn, S. Blackburn and P. Helliwell	2003	FOOTSTEP: a randomized controlled trial investigating the clinical and cost effectiveness of a patient self-management program for basic foot care in the elderly	J Clin Epidemiol	56	11	1092-1099	Excluded			1					0
Westerlund, T., P. Allebeck, B. Marklund, I. L. Andersson, J. O. Br√•nstad and M. Sj√∂blom	2003	Evaluation of a model for counseling patients with dyspepsia in Swedish community pharmacies	American Journal of Health-System Pharmacy	60	13	1336-1341	Excluded		1						0
Wilkins, S., B. Jung, L. Wishart, M. Edwards and S. G. Norton	2003	The effectiveness of community-based occupational therapy education and functional training programs for older adults: A critical literature review	Canadian Journal of Occupational Therapy	70	4	214-225	Excluded		1						0
Wright, S. P., H. Walsh, K. M. Ingley, S. A. Muncaster, G. D. Gamble, A. Pearl, G. A. Whalley, N. Sharpe and R. N. Doughty	2003	Uptake of self-management strategies in a heart failure management programme	Eur J Heart Fail	5	3	371-380	Excluded					1			0
Zhang, H., Z. Y. Feng, Y. S. Hu, B. L. Wang and X. L. Qian	2003	Effects of home-based rehabilitation nursing intervention on self-care ability of patients after stroke	Chinese Journal of Clinical Rehabilitation	7	28	3844-3845	Excluded	1				1			0
Adler, D. A., K. M. Bungay, I. B. Wilson, Y. Pei, S. Supran, E. Peckham, D. J. Cynn and W. H. Rogers	2004	The impact of a pharmacist intervention on 6-month outcomes in depressed primary care patients	General Hospital Psychiatry	26	3	199-209	Excluded			1					0
Adolfsson, E. T., B. Smide, E. Gregeby, L. Fernstrom and K. Wikblad	2004	Implementing empowerment group education in diabetes	Patient Education and Counseling	53	3	319-324	Excluded		1						0
Akkerman, R. L. and S. K. Ostwald	2004	Reducing anxiety in Alzheimer's disease family caregivers: the effectiveness of a nine-week cognitive-behavioral intervention	Am J Alzheimers Dis Other Demen	19	2	117-123	Excluded				1				0
Allen, K., S. Hazelett, D. Jarjoura, K. Wright, L. Clough and J. Weinhardt	2004	Improving stroke outcomes: Implementation of a postdischarge care management model	Journal of Clinical Outcomes Management	11	11	707-714	Excluded		1						0
Ammendolia, C., S. Hogg-Johnson, V. Pennick, R. Glazier and C. Bombardier	2004	Implementing evidence-based guidelines for radiography in acute low back pain: A pilot study in a chiropractic community	Journal of Manipulative and Physiological Therapeutics	27	3	170-179	Excluded		1						0
An, L. C., T. S. Bernhardt, J. H. Bluhm, P. Bland, B. Center, S. S. Foldes, S. Magnan and M. Manley	2004	Evaluation of clinical systems for treating tobacco use: A comparison of key informant interview and document examination	Journal of Clinical Outcomes Management	11	11	698-706	Excluded		1						0
Arndt, M. J. and M. A. Horodynski	2004	Theory of dependent-care in research with parents of toddlers: the NEAT project	Nurs Sci Q	17	4	345-350	Excluded		1						0
Austin, M. P.	2004	Antenatal screening and early intervention for "perinatal" distress, depression and anxiety: where to from here?	Arch Womens Ment Health	7	1	1-6	Excluded		1						0
Barsky, A. J. and D. K. Ahern	2004	Cognitive behavior therapy for hypochondriasis - A randomized controlled trial	Jama-Journal of the American Medical Association	291	12	1464-1470	Excluded			1					0
Bastiaenen, C. H. G., R. A. de Bie, P. Wolters, J. W. S. Vlaeyen, J. M. Bastiaanssen, A. B. A. Klabbers, A. Heuts, P. A. van den Brandt and G. G. M. Essed	2004	Treatment of pregnancy-related pelvic girdle and/or low back pain after delivery design of a randomized clinical trial within a comprehensive prognostic cohort study	Bmc Public Health	4			Excluded			1		1			0
Berk, M., L. Berk and D. Castle	2004	A collaborative approach to the treatment alliance in bipolar disorder	Bipolar Disorders	6	6	504-518	Excluded		1						0
Berrien, V. M., J. C. Salazar, E. Reynolds and K. McKay	2004	Adherence to antiretroviral therapy in HIV-infected pediatric patients improves with home-based intensive nursing intervention	AIDS Patient Care STDS	18	6	355-363	Excluded					1			0
Bhuyan, K. K.	2004	Health promotion through self-care and community participation: Elements of a proposed programme in the developing countries	Bmc Public Health	4			Excluded		1						0
Boekeloo, B. O., J. Jerry, W. I. Lee-Ougo, K. D. Worrell, E. K. Hamburger, E. Russek-Cohen and M. H. Snyder	2004	Randomized trial of brief office-based interventions to reduce adolescent alcohol use	Archives of Pediatrics and Adolescent Medicine	158	7	635-642	Excluded				1				0
Borg, P., M. Fogelholm and K. Kukkonen-Harjula	2004	Food selection and eating behaviour during weight maintenance intervention and 2-y follow-up in obese men	Int J Obes Relat Metab Disord	28	12	1548-1554	Excluded		1			1			0
Buchanan, L. M., M. El-Banna, A. White, S. Moses, C. Siedlik and M. Wood	2004	An exploratory study of multicomponent treatment intervention for tobacco dependency	J Nurs Scholarsh	36	4	324-330	Excluded					1			0
Butz, A. M., K. Huss, K. Mudd, M. Donithan, C. Rand and M. E. Bollinger	2004	Asthma management practices at home in young inner-city children	J Asthma	41	4	433-444	Excluded				1				0
Cappuccio, F. P., S. M. Kerry, L. Forbes and A. Donald	2004	Blood pressure control by home monitoring: meta-analysis of randomised trials	Bmj	329	7458	145	Excluded		1						0
Christensen, T. D.	2004	Self-management of oral anticoagulant therapy: A review	Journal of Thrombosis and Thrombolysis	18	2	127-143	Excluded		1						0
Clark, M., S. E. Hampson, L. Avery and R. Simpson	2004	Effects of a tailored lifestyle self-management intervention in patients with Type 2 diabetes	British Journal of Health Psychology	9		365-379	Included								1
Clemson, L., R. G. Cumming, H. Kendig, M. Swann, R. Heard and K. Taylor	2004	The effectiveness of a community-based program for reducing the incidence of falls in the elderly: a randomized trial	J Am Geriatr Soc	52	9	1487-1494	Excluded				1				0
Creedy, D., D. Collis, T. Ludlow, S. Cosgrove, K. Houston, D. Irvine, J. Fraser and S. Moloney	2004	Development and evaluation of an intensive intervention program for children with a chronic health condition: a pilot study	Contemp Nurse	18	2016-02-01	46-56	Excluded				1				0
Dewalt, D. A., M. Pignone, R. Malone, C. Rawls, M. C. Kosnar, G. George, B. Bryant, R. L. Rothman and B. Angel	2004	Development and pilot testing of a disease management program for low literacy patients with heart failure	Patient Education and Counseling	55	1	78-86	Excluded		1						0
Dooley, N. R. and J. Hinojosa	2004	Improving quality of life for persons with alzheimer's disease and their family caregivers: Brief occupational therapy intervention	American Journal of Occupational Therapy	58	5	561-569	Excluded		1						0
Dougherty, C. M., F. M. Lewis, E. A. Thompson, J. D. Baer and W. Kim	2004	Short-term efficacy of a telephone intervention by expert nurses after an implantable cardioverter defibrillator	Pacing Clin Electrophysiol	27	12	1594-1602	Excluded					1			0
Eakin, E. G., W. J. Brown, A. L. Marshall, K. Mummery and E. Larsen	2004	Physical activity promotion in primary care - Bridging the gap between research and practice	American Journal of Preventive Medicine	27	4	297-303	Excluded		1						0
Feldman, P. H., T. R. Peng, C. M. Murtaugh, C. Kelleher, S. M. Donelson, M. E. McCann and M. E. Putnam	2004	A randomized intervention to improve heart failure outcomes in community-based home health care	Home Health Care Serv Q	23	1	1-23	Excluded					1			0
Friedman, E. S., M. E. Thase, S. J. Kornblith, S. R. Wisniewski, M. M. Briggs, A. J. Rush, C. Carmin, S. D. Hollon, T. Petersen and G. Veenstra	2004	The implementation of cognitive therapy in STAR*D	Cognitive Therapy and Research	28	6	819-833	Excluded		1						0
Froehlich-Grobe, K. and G. W. White	2004	Promoting physical activity among women with mobility impairments: A randomized controlled trial to assess a home- and community-based intervention	Archives of Physical Medicine and Rehabilitation	85	4	640-648	Excluded					1			0
Gallefoss F	2004	The effects of patient education in COPD in a 1-year follow-up randomised, controlled trial	Patient Educ Couns	52		259–266	Excluded			1		1			0
Gary, T. L., M. Batts-Turner, L. R. Bone, H. C. Yeh, N. Y. Wang, F. Hill-Briggs, D. M. Levine, N. R. Powe, M. N. Hill, C. Saudek, M. McGuire and F. L. Brancati	2004	A randomized controlled trial of the effects of nurse case manager and community health worker team interventions in urban African-Americans with type 2 diabetes	Control Clin Trials	25	1	53-66	Excluded							1	0
Gibson, P. G. and H. Powell	2004	Written action plans for asthma: An evidence-based review of the key components	Thorax	59	2	94-99	Excluded		1						0
Given, C., B. Given, M. Rahbar, S. Jeon, R. McCorkle, B. Cimprich, A. Galecki, S. Kozachik, A. Brady, M. J. Fisher-Malloy, K. Courtney and E. Bowie	2004	Effect of a cognitive behavioral intervention on reducing symptom severity during chemotherapy	J Clin Oncol	22	3	507-516	Excluded						1		0
Glasgow, R. E., S. S. Bull, J. D. Piette and J. F. Steiner	2004	Interactive behavior change technology a partial solution to the competing demands of primary care	American Journal of Preventive Medicine	27	2	80-87	Excluded		1						0
Glass, T. A., L. F. Berkman, E. F. Hiltunen, K. Furie, M. M. Glymour, M. E. Fay and J. Ware	2004	The Families In Recovery From Stroke Trial (FIRST): primary study results	Psychosom Med	66	6	889-897	Excluded					1			0
Goldberg, H. I., D. S. Lessler, K. Mertens, T. A. Eytan and A. D. Cheadle	2004	Self-management support in a web-based medical record: a pilot randomized controlled trial	Jt Comm J Qual Saf	30	11	629-635, 589	Excluded					1			0
Goldstein, M. G., E. P. Whitlock, J. DePue and M. Planning Comm Addressing	2004	Multiple behavioral risk factor interventions in primary care summary of research evidence	American Journal of Preventive Medicine	27	2	61-79	Excluded		1						0
Goudswaard, A. N., R. P. Stolk, N. P. Zuithoff, H. W. de Valk and G. E. Rutten	2004	Long-term effects of self-management education for patients with Type 2 diabetes taking maximal oral hypoglycaemic therapy: a randomized trial in primary care	Diabet Med	21	5	491-496	Included								1
Graham-Jones, S., S. Reilly and E. Gaulton	2004	Tackling the needs of the homeless: a controlled trial of health advocacy	Health Soc Care Community	12	3	221-232	Excluded		1						0
Grey, M. and D. Berry	2004	Coping skills training and problem solving in diabetes	Current Diabetes Reports	4	2	126-131	Excluded		1						0
Griffiths, C., G. Foster, N. Barnes, S. Eldridge, H. Tate, S. Begum, M. Wiggins, C. Dawson, A. E. Livingstone, M. Chambers, T. Coats, R. Harris and G. S. Feder	2004	Specialist nurse intervention to reduce unscheduled asthma care in a deprived multiethnic area: the east London randomised controlled trial for high risk asthma (ELECTRA)	Bmj	328	7432	144	Excluded				1				0
Haley, S. M., P. L. Andres, W. J. Coster, M. Kosinski, P. Ni and A. M. Jette	2004	Short-form activity measure for post-acute care	Archives of Physical Medicine and Rehabilitation	85	4	649-660	Excluded		1						0
Haley, S. M., W. J. Coster, P. L. Andres, M. Kosinski and P. Ni	2004	Score comparability of short forms and computerized adaptive testing: Simulation study with the activity measure for post-acute care	Archives of Physical Medicine and Rehabilitation	85	4	661-666	Excluded		1						0
Hammond, A., A. Young and R. Kidao	2004	A randomised controlled trial of occupational therapy for people with early rheumatoid arthritis	Annals of the Rheumatic Diseases	63	1	23-30	Excluded					1			0
Harrington, J., L. M. Noble and S. P. Newman	2004	Improving patients' communication with doctors: a systematic review of intervention studies	Patient Educ Couns	52	1	7-16	Excluded		1						0
Hay, E., P. Barlas, N. Foster, J. Hill, E. Thomas and J. Young	2004	Is acupuncture a useful adjunct to physiotherapy for older adults with knee pain?: the "acupuncture, physiotherapy and exercise" (APEX) study [ISRCTN88597683]	BMC Musculoskelet Disord	5		31	Excluded			1					0
Hay, P.	2004	Australian and New Zealand clinical practice guidelines for the treatment of anorexia nervosa	Australian and New Zealand Journal of Psychiatry	38	9	659-670	Excluded		1						0
Hegel, M. T., A. J. Dietrich, J. L. Seville and C. B. Jordan	2004	Training residents in problem-solving treatment of depression: A pilot feasibility and impact study	Family Medicine	36	3	204-208	Excluded			1					0
Heitkemper, M. M., M. E. Jarrett, R. L. Levy, K. C. Cain, R. L. Burr, A. Feld, P. Barney and P. Weisman	2004	Self-management for women with irritable bowel syndrome	Clinical Gastroenterology and Hepatology	2	7	585-596	Included								1
Hermansen-Kobulnicky, C. J., J. B. Wiederholt and B. Chewning	2004	Adverse effect monitoring: opportunity for patient care and pharmacy practice	J Am Pharm Assoc (2003)	44	1	75-86; quiz 87-78	Excluded					1			0
Hesselink, A. E., B. Penninx, D. van der Windt, B. J. van Duin, P. de Vries, J. W. R. Twisk, L. M. Bouter and J. T. M. van Eijk	2004	Effectiveness of an education programme by a general practice assistant for asthma and COPD patients: results from a randomised controlled trial	Patient Education and Counseling	55	1	121-128	Excluded						1		0
Higgins, N. and C. Regan	2004	A systematic review of the effectiveness of interventions to help older people adhere to medication regimes	Age and Ageing	33	3	224-229	Excluded		1						0
Huang, T. T. and G. J. Acton	2004	Effectiveness of home visit falls prevention strategy for Taiwanese community-dwelling elders: randomized trial	Public Health Nurs	21	3	247-256	Excluded					1			0
Humphris, G. M., R. Freeman and H. M. Clarke	2004	Risk perception of oral cancer in smokers attending primary care: a randomised controlled trial	Oral Oncol	40	9	916-924	Excluded			1					0
Jaarsma, T., M. H. Van Der Wal, J. Hogenhuis, I. Lesman, M. L. Luttik, N. J. Veeger and D. J. Van Veldhuisen	2004	Design and methodology of the COACH study: a multicenter randomised Coordinating study evaluating Outcomes of Advising and Counselling in Heart failure	Eur J Heart Fail	6	2	227-233	Excluded		1						0
Jack Jr, L., L. Liburd, T. Spencer and C. O. Airhihenbuwa	2004	Understanding the environmental issues in diabetes self-management education research: A reexamination of 8 studies in community-based settings	Annals of Internal Medicine	140	11	964-971	Excluded		1						0
Jackson, A. A., W. A. Manan, A. S. Gani, S. Eldridge and Y. H. Carter	2004	Beliefs and behavior of deceivers in a randomized, controlled trial of anti-smoking advice at a primary care clinic in Kelantan, Malaysia	Southeast Asian J Trop Med Public Health	35	3	748-755	Excluded			1					0
Jamison, J. R.	2004	Prescribing wellness: A case study exploring the use of health information brochures	Journal of Manipulative and Physiological Therapeutics	27	4	262-266	Excluded		1						0
John, J. H. and S. Ziebland	2004	Reported barriers to eating more fruit and vegetables before and after participation in a randomized controlled trial: a qualitative study	Health Educ Res	19	2	165-174	Excluded		1						0
Joseph, A., P. Mony, M. Prasad, S. John, Srikanth and D. Mathai	2004	The efficacies of affected-limb care with penicillin, diethylcarbamazine, the combination of both drugs or antibiotic ointment, in the prevention of acute adenolymphangitis during bancroftian filariasis	Annals of Tropical Medicine and Parasitology	98	7	685-696	Excluded				1		1		0
Karlson, E. W., M. H. Liang, H. Eaton, J. Huang, L. Fitzgerald, M. P. Rogers and L. H. Daltroy	2004	A randomized clinical trial of a psychoeducational intervention to improve outcomes in systemic lupus erythematosus	Arthritis Rheum	50	6	1832-1841	Excluded							1	0
Katon, W. J., M. Von Korff, E. H. B. Lin, G. Simon, E. Ludman, J. Russo, P. Ciechanowski, W. Walker and T. Bush	2004	The pathways study - A randomized trial of collaborative care in patients with diabetes and depression	Archives of General Psychiatry	61	10	1042-1049	Excluded			1					0
Katz, D. A., D. R. Muehlenbruch, R. L. Brown, M. C. Fiore and T. B. Baker	2004	Effectiveness of implementing the Agency for Healthcare Research and Quality Smoking Cessation Clinical Practice Guideline: A randomized, controlled trial	Journal of the National Cancer Institute	96	8	594-603	Excluded			1					0
Katz, D. A., R. B. Brown, D. R. Muehlenbruch, M. C. Fiore and T. B. Baker	2004	Implementing guidelines for smoking cessation: comparing the efforts of nurses and medical assistants	Am J Prev Med	27	5	411-416	Excluded		1	1					0
Katz, M. R., J. C. Irish and G. M. Devins	2004	Development and pilot testing of a psychoeducational intervention for oral cancer patients	Psycho-Oncology	13	9	642-653	Excluded			1					0
Keefe, F. J., J. Blumenthal, D. Baucom, G. Affleck, R. Waugh, D. S. Caldwell, P. Beaupre, S. Kashikar-Zuck, K. Wright, J. Egert and J. Lefebvre	2004	Effects of spouse-assisted coping skills training and exercise training in patients with osteoarthritic knee pain: a randomized controlled study	Pain	110	3	539-549	Excluded			1		1			0
Kelleher, L. and M. Johnson	2004	An evaluation of a volunteer-support program for families at risk	Public Health Nursing	21	4	297-305	Excluded		1						0
Kennedy AP, Nelson E, Reeves D, Richardson G, Roberts C, Robinson A, Rogers AE, Sculpher M, Thompson DG, and the North-West Regional Gastrointestinal Research Group	2004	A randomised controlled trial to assess the effectiveness and cost of a patient orientated self management approach to chronic inflammatory bowel disease	Gut	53	11	1639–1645	Excluded					1			0
Kidd, J., T. M. Marteau, S. Robinson, O. C. Ukoumunne and C. Tydeman	2004	Promoting patient participation in consultations: a randomised controlled trial to evaluate the effectiveness of three patient-focused interventions	Patient Educ Couns	52	1	107-112	Excluded			1					0
Kimmelstiel, C., D. Levine, K. Perry, A. R. Patel, A. Sadaniantz, N. Gorham, M. Cunnie, L. Duggan, L. Cotter, P. Shea-Albright, A. Poppas, K. LaBresh, D. Forman, D. Brill, W. Rand, D. Gregory, J. E. Udelson, B. Lorell, V. Konstam, K. Furlong and M. A. Konstam	2004	Randomized, controlled evaluation of short- and long-term benefits of heart failure disease management within a diverse provider network: the SPAN-CHF trial	Circulation	110	11	1450-1455	Excluded					1			0
Kirwan, J. R.	2004	New modes of practice	Current Opinion in Rheumatology	16	2	125-129	Excluded		1						0
Kiuru, P., M. Poskiparta, T. Kettunen, J. Saltevo and L. Liimatainen	2004	Advice-giving styles by Finnish nurses in dietary counseling concerning type 2 diabetes care	Journal of Health Communication	9	4	337-354	Excluded		1						0
Kono, A., I. Kai, C. Sakato, J. O. Harker and L. Z. Rubenstein	2004	Effect of preventive home visits for ambulatory housebound elders in Japan: a pilot study	Aging Clin Exp Res	16	4	293-299	Excluded					1			0
KreinSL, Klamerus ML. Vijan S. et al.	2004	Case management for patients with poorly controlled diabetes: a randomized control trial	Am J Med	116		732-9	Excluded			1					0
Kuipers, E., F. Holloway, S. Rabe-Hesketh and L. Tennakoon	2004	An RCT of early intervention in psychosis: Croydon Outreach and Assertive Support Team (COAST)	Soc Psychiatry Psychiatr Epidemiol	39	5	358-363	Excluded					1	1		0
Kwok T, Lum CM, Chan HS, Ma HM, Lee D, Woo J.	2004	A randomized, controlled trial of an intensive community nurse-supported discharge program in preventing hospital readmissions of older patients with chronic lung disease.	J Am Geriatr Soc	52	8	1240-6	Excluded					1			0
Landau, J., M. D. Stanton, D. Brinkman-Sull, D. Ikle, D. McCormick, J. Garrett, G. Baciewicz, R. R. Shea, A. Browning and F. Wamboldt	2004	Outcomes with the ARISE approach to engaging reluctant drug- and alcohol-dependent individuals in treatment	Am J Drug Alcohol Abuse	30	4	711-748	Excluded		1	1					0
Leveille, S. G.	2004	Musculoskeletal aging	Current Opinion in Rheumatology	16	2	114-118	Excluded		1						0
Lin, S. Y. C., R. C. Davey and T. Cochrane	2004	Community rehabilitation for older adults with osteoarthristis of the limb: A controllefd clinical trial	Clinical Rehabilitation	18	1	92-101	Excluded		1						0
Liu, W. and M. L√º	2004	Empowerment model of preoperative education for orthopaedic patients	Chinese Journal of Clinical Rehabilitation	8	5	840-841	Excluded	1		1					0
Logue, E. E., D. G. Jarjoura, K. S. Sutton, W. D. Smucker, K. R. Baughman and C. F. Capers	2004	Longitudinal relationship between elapsed time in the action stages of change and weight loss	Obesity Research	12	9	1499-1508	Excluded		1						0
Lowe, B., J. Unutzer, C. M. Callahan, A. J. Perkins and K. Kroenke	2004	Monitoring depression treatment outcomes with the patient health questionnaire-9	Medical Care	42	12	1194-1201	Excluded		1						0
Lozano, P., J. A. Finkelstein, V. J. Carey, E. H. Wagner, T. S. Inui, A. L. Fuhlbrigge, S. B. Soumerai, S. D. Sullivan, S. T. Weiss and K. B. Weiss	2004	A multisite randomized trial of the effects of physician education and organizational change in chronic-asthma care: health outcomes of the Pediatric Asthma Care Patient Outcomes Research Team II Study	Arch Pediatr Adolesc Med	158	9	875-883	Excluded				1				0
Maddigan, S. L., S. R. Majumdar, L. M. Guirguis, R. Z. Lewanczuk, T. K. Lee, E. L. Toth and J. A. Johnson	2004	Improvements in patient-reported outcomes associated with an intervention to enhance quality of care for rural patients with type 2 diabetes: results of a controlled trial	Diabetes Care	27	6	1306-1312	Excluded							1	0
Magnussen, L., J. E. Ehiri, H. O. D. Ejere and P. E. Jolly	2004	Interventions to prevent HIV/AIDS among adolescents in less developed countries: Are they effective?	International Journal of Adolescent Medicine and Health	16	4	303-323	Excluded		1						0
Martin, I. R., D. McNamara, F. R. Sutherland, M. W. Tilyard and D. R. Taylor	2004	Care plans for acutely deteriorating COPD: a randomized controlled trial	Chronic respiratory disease	1	4	191-195	Excluded			1					0
Mazzuca, S. A., K. D. Brandt, B. P. Katz, L. R. Ragozzino and P. M. G'Sell	2004	Can a nurse-directed intervention reduce the exposure of patients with knee osteoarthritis to nonsteroidal antiinflammatory drugs?	Jcr-Journal of Clinical Rheumatology	10	6	315-322	Excluded			1					0
McAlister, F. A., S. Stewart, S. Ferrua and J. McMurray	2004	Multidisciplinary strategies for the management of heart failure patients at high risk for admission - A systematic review of randomized trials	Journal of the American College of Cardiology	44	4	810-819	Excluded		1						0
McCarthy, C. J., P. M. Mills, R. Pullen, G. Richardson, N. Hawkins, C. R. Roberts, A. J. Silman and J. A. Oldham	2004	Supplementation of a home-based exercise programme with a class-based programme for people with osteoarthritis of the knees: A randomised controlled trial and health economic analysis	Health Technology Assessment	8	46	iii-55	Excluded		1						0
McLeod, D., S. Pullon, C. Benn, T. Cookson, A. Dowell, A. Viccars, S. White, R. Green and M. Crooke	2004	Can support and education for smoking cessation and reduction be provided effectively by midwives within primary maternity care?	Midwifery	20	1	37-50	Excluded			1					0
Miaskowski, C., M. Dodd, C. West, K. Schumacher, S. M. Paul, D. Tripathy and P. Koo	2004	Randomized clinical trial of the effectiveness of a self-care intervention to improve cancer pain management	Journal of Clinical Oncology	22	9	1713-1720	Excluded					1			0
Milch, C. E., J. M. Edmunson, J. R. Beshansky, J. L. Griffith and H. P. Selker	2004	Smoking cessation in primary care: A clinical effectiveness trial of two simple interventions	Preventive Medicine	38	3	284-294	Excluded		1						0
Mochizuki, M., M. Hatsugaya, E. Rokujoh, E. Arita, M. Hashiguchi, N. Shimizu, M. Takeuchi, N. Yamamoto and Y. Akiba	2004	[Randomized controlled study on the effectiveness of community pharmacists' advice for smoking cessation by Nicorette--evaluation at three months after initiation]	Yakugaku Zasshi	124	12	989-995	Excluded	1							0
Murray, M. D., J. M. Young, D. G. Morrow, M. Weiner, W. Tu, S. C. Hoke, D. O. Clark, K. T. Stroupe, J. Wu, M. M. Deer, T. E. Bruner-England, K. M. Sowinski, F. E. Smith, N. B. Oldridge, I. Gradus-Pizlo, L. L. Murray, D. C. Brater and M. Weinberger	2004	Methodology of an ongoing, randomized, controlled trial to improve drug use for elderly patients with chronic heart failure	Am J Geriatr Pharmacother	2	1	53-65	Excluded		1						0
Nanke, A. and W. Rief	2004	Biofeedback in somatoform disorders and related syndromes	Current Opinion in Psychiatry	17	2	133-138	Excluded		1						0
Newcomer, R., V. Maravilla, P. Faculjak and M. T. Graves	2004	Outcomes of preventive case management among high-risk elderly in three medical groups: a randomized clinical trial	Eval Health Prof	27	4	323-348	Excluded		1						0
Newman, S., L. Steed and K. Mulligan	2004	Self-management interventions for chronic illness	Lancet	364	9444	1523-1537	Excluded		1						0
No authors listed	2004	Arthritis self-management programme delivered by post is as effective as group teaching	Evidence-Based Healthcare and Public Health	8	5	261-262	Excluded							1	0
No authors listed	2004	Computer-assisted care improves outcomes in people with diabetes	Evidence-Based Healthcare and Public Health	8	6	355-356	Excluded		1						0
Peters, R. M.	2004	Theoretical perspectives to increase clinical effectiveness of lifestyle modification strategies in diabetes	Ethnicity & Disease	14	4	S17-S22	Excluded		1						0
Phelan, E. A., B. Williams, B. Penninx, J. P. LoGerfo and S. G. Leveille	2004	Activities of daily living function and disability in older adults in a randomized trial of the health enhancement program	Journals of Gerontology Series a-Biological Sciences and Medical Sciences	59	8	838-843	Excluded					1			0
Piette, J. D., C. Richardson and M. Valenstein	2004	Addressing the needs of patients with multiple chronic illnesses: The case of diabetes and depression	American Journal of Managed Care	10	2	152-162	Excluded		1						0
Pinnock, H. and A. Sheikh	2004	Meeting the information needs of patients with allergic disorders: partnership is the key	Clinical and Experimental Allergy	34	9	1333-1335	Excluded		1						0
Poppa, A., O. Davidson, J. Deutsch, D. Godfrey, M. Fisher, S. Head, R. Horne and L. Sherr	2004	British HIV Association(BHIVA)/British Association for Sexual Health and HIV (BASHH) guidelines on provision of adherence support to individuals receiving antiretroviral therapy (2003)	HIV Medicine	5	SUPPL. 2	46-60	Excluded		1						0
Rea, H., S. McAuley, A. Stewart, C. Lamont, P. Roseman and P. Didsbury	2004	A chronic disease management programme can reduce days in hospital for patients with chronic obstructive pulmonary disease	Internal Medicine Journal	34	11	608-614	Excluded					1			0
Reed, C. E.	2004	Inhaled Corticosteroids: Why Do Physicians and Patients Fail to Comply with Guidelines for Managing Asthma?	Mayo Clinic Proceedings	79	4	453-455	Excluded		1						0
Reiber, G. E., D. Au, M. McDonell and S. D. Fihn	2004	Diabetes quality improvement in Department of Veterans Affairs Ambulatory Care Clinics: a group-randomized clinical trial	Diabetes Care	27 Suppl 2		B61-68	Excluded			1					0
Riegel, B., M. Naylor, S. Stewart, J. J. V. McMurray, M. W. Rich, C. O. Phillips, S. M. Wright, D. E. Kern, H. R. Rubin and S. Shepperd	2004	Interventions to prevent readmission for congestive heart failure [2] (multiple letters)	Journal of the American Medical Association	291	23	2816-2817	Excluded		1						0
Rogers, A., A. Kennedy, E. Nelson and A. Robinson	2004	Patients' experiences of an open access follow up arrangement in managing inflammatory bowel disease	Qual Saf Health Care	13	5	374-378	Excluded		1						0
Ross, S. E., L. A. Moore, M. A. Earnest, L. Wittevrongel and C. T. Lin	2004	Providing a web-based online medical record with electronic communication capabilities to patients with congestive heart failure: randomized trial	J Med Internet Res	6	2	e12	Excluded			1					0
Rothman, R. L., D. A. DeWalt, R. Malone and S. D. Persell	2004	Diabetes disease management program is more effective for patients with low literacy	Journal of Clinical Outcomes Management	11	12	752-753	Excluded		1						0
Rothman, R. L., D. A. DeWalt, R. Malone, B. Bryant, A. Shintani, B. Crigler, M. Weinberger and M. Pignone	2004	Influence of patient literacy on the effectiveness of a primary care-based diabetes disease management program	Jama-Journal of the American Medical Association	292	14	1711-1716	Excluded							1	0
Rudd, P., N. H. Miller, J. Kaufman, H. C. Kraemer, A. Bandura, G. Greenwald and R. F. Debusk	2004	Nurse management for hypertension. A systems approach	Am J Hypertens	17	10	921-927	Excluded					1			0
Saitz, R., M. J. Larson, N. Horton, M. Winter and J. H. Samet	2004	Linkage with primary medical care in a prospective cohort of adults with addictions in inpatient detoxification: Room for improvement	Health Services Research	39	3	587-606	Excluded		1			1			0
Sarkadi, A. and U. Rosenqvist	2004	Experience-based group education in Type 2 diabetes: a randomised controlled trial	Patient Educ Couns	53	3	291-298	Excluded			1					0
Schiel, R., A. Braun, R. M√ºller, C. Helbich, S. Siefke, I. Franke, B. Osterbrink, K. Leppert, G. Stein and U. A. M√ºller	2004	A structured treatment and teaching program specially designed for patients with type-2 diabetes mellitus, insulin therapy, and impaired cognitive function (DikoL)	Medizinische Klinik	99	6	285-292	Excluded	1				1			0
Schneider, J., S. H. Kaplan, S. Greenfield, W. J. Li and I. B. Wilson	2004	Better physician-patient relationships are associated with higher reported adherence to antiretroviral therapy in patients with HIV infection	Journal of General Internal Medicine	19	11	1096-U1034	Excluded		1						0
Scott, J. C., D. A. Conner, I. Venohr, G. Gade, M. McKenzie, A. M. Kramer, L. Bryant and A. Beck	2004	Effectiveness of a group outpatient visit model for chronically ill older health maintenance organization members: a 2-year randomized trial of the cooperative health care clinic	J Am Geriatr Soc	52	9	1463-1470	Excluded					1			0
Shames, R. S., P. Sharek, M. Mayer, T. N. Robinson, E. G. Hoyte, F. Gonzalez-Hensley, D. A. Bergman and D. T. Umetsu	2004	Effectiveness of a multicomponent self-management program in at-risk, school-aged children with asthma	Annals of Allergy, Asthma and Immunology	92	6	611-618	Excluded				1				0
Steptoe, A., L. Perkins-Porras, S. Hilton, E. Rink and F. P. Cappuccio	2004	Quality of life and self-rated health in relation to changes in fruit and vegetable intake and in plasma vitamins C and E in a randomised trial of behavioural and nutritional education counselling	British Journal of Nutrition	92	1	177-184	Excluded							1	0
Taylor, R. S., A. Brown, S. Ebrahim, J. Jolliffe, H. Noorani, K. Rees, B. Skidmore, J. A. Stone, D. R. Thompson and N. Oldridge	2004	Exercise-based rehabilitation for patients with coronary heart disease: Systematic review and meta-analysis of randomized controlled trials	American Journal of Medicine	116	10	682-692	Excluded		1						0
Trivedi, M. H., A. J. Rush, M. L. Crismon, T. M. Kashner, M. G. Toprac, T. J. Carmody, T. Key, M. M. Biggs, K. Shores-Wilson, B. Witte, T. Suppes, A. L. Miller, K. Z. Altshuler and S. P. Shon	2004	Clinical results for patients with major depressive disorder in the Texas medication algorithm project	Archives of General Psychiatry	61	7	669-680	Excluded		1						0
Varroud-Vial, M., D. Simon, J. Attali, I. Durand-Zaleski, L. Bera, C. Attali, C. Letondeur, K. Strauss, C. Petit and G. Charpentier	2004	Improving glycaemic control of patients with Type 2 diabetes in a primary care setting: a French application of the Staged Diabetes Management programme	Diabet Med	21	6	592-598	Excluded			1					0
Victor, C. R., F. Ross and J. Axford	2004	Capturing lay perspectives in a randomized control trial of a health promotion intervention for people with osteoarthritis of the knee	Journal of Evaluation in Clinical Practice	10	1	63-70	Excluded		1						0
Walsh, B. T., C. G. Fairburn, D. Mickley, R. Sysko and M. K. Parides	2004	Treatment of Bulimia Nervosa in a Primary Care Setting	American Journal of Psychiatry	161	3	556-561	Excluded			1					0
Whittemore, R., G. D. Melkus, A. Sullivan and M. Grey	2004	A nurse-coaching intervention for women with type 2 diabetes	Diabetes Educator	30	5	795-804	Excluded					1			0
Williams, J. W., Jr., W. Katon, E. H. Lin, P. H. Noel, J. Worchel, J. Cornell, L. Harpole, B. A. Fultz, E. Hunkeler, V. S. Mika and J. Unutzer	2004	The effectiveness of depression care management on diabetes-related outcomes in older patients	Ann Intern Med	140	12	1015-1024	Excluded			1					0
Williams, K., A. T. Prevost, S. Griffin, W. Hardeman, W. Hollingworth, D. Spiegelhalter, S. Sutton, U. Ekelund, N. Wareham and A. L. Kinmonth	2004	The ProActive trial protocol - a randomised controlled trial of the efficacy of a family-based, domiciliary intervention programme to increase physical activity among individuals at high risk of diabetes [ISRCTN61323766]	BMC Public Health	4		48	Excluded		1						0
Wolters, R., M. Wensing, C. Van Weel and R. Grol	2004	The effect of a distance-learning programme on patient self-management of Lower Urinary Tract Symptoms (LUTS) in general practice: A randomised controlled trial	European Urology	46	1	95-101	Excluded			1					0
Wyatt, G. K., L. F. Donze and K. C. Beckrow	2004	Efficacy of an in-home nursing intervention following short-stay breast cancer surgery	Res Nurs Health	27	5	322-331	Excluded					1			0
Yardley, L., M. Donovan-Hall, H. E. Smith, B. M. Walsh, M. Mullee and A. M. Bronstein	2004	Effectiveness of primary care-based vestibular rehabilitation for chronic dizziness	Annals of Internal Medicine	141	8	598-605	Included								1
Anderson, L., G. Lewis, R. Araya, R. Elgie, G. Harrison, J. Proudfoot, U. Schmidt, D. Sharp, A. Weightman and C. Williams	2005	Self-help books for depression: how can practitioners and patients make the right choice?	Br J Gen Pract	55	514	387-392	Excluded		1						0
Anderson, R. T., A. King, A. L. Stewart, F. Camacho and W. J. Rejeski	2005	Physical activity counseling in primary care and patient well-being: Do patients benefit?	Ann Behav Med	30	2	146-154	Excluded						1		0
Asarnow, J. R., L. H. Jaycox, N. H. Duan, A. P. LaBorde, M. M. Rea, L. Q. Tang, M. Anderson, P. Murray, C. Landon, B. Tang, D. P. Huizar and K. B. Wells	2005	Depression and role impairment among adolescents in primary care clinics	Journal of Adolescent Health	37	6	477-483	Excluded				1				0
Asenlof, P., E. Denison and P. Lindberg	2005	Individually tailored treatment targeting activity, motor behavior, and cognition reduces pain-related disability: a randomized controlled trial in patients with musculoskeletal pain	J Pain	6	9	588-603	Excluded							1	0
Avenell, A., M. K. Campbell, J. A. Cook, P. C. Hannaford, M. M. Kilonzo, G. McNeill, A. C. Milne, C. R. Ramsay, D. G. Seymour, A. I. Stephen and L. D. Vale	2005	Effect of multivitamin and multimineral supplements on morbidity from infections in older people (MAVIS trial): Pragmatic, randomised, double blind, placebo controlled trial	British Medical Journal	331	7512	324-327	Excluded			1					0
Axen, I., A. Rosenbaum, R. Robech, K. Larsen and C. Leboeuf-Yde	2005	The Nordic back pain subpopulation program: Can patient reactions to the first chiropractic treatment predict early favorable treatment outcome in nonpersistent low back pain?	Journal of Manipulative and Physiological Therapeutics	28	3	153-158	Excluded		1						0
Baer, S. and E. J. Garland	2005	Pilot study of community-based cognitive behavioral group therapy for adolescents with social phobia	Journal of the American Academy of Child and Adolescent Psychiatry	44	3	258-264	Excluded				1				0
Bambauer, K. Z., O. Aupont, P. H. Stone, S. E. Locke, M. G. Mullan, J. Colagiovanni and T. J. McLaughlin	2005	The effect of a telephone counseling intervention on self-rated health of cardiac patients	Psychosom Med	67	4	539-545	Excluded					1			0
Banasiak, S. J., S. J. Paxton and P. Hay	2005	Guided self-help for bulimia nervosa in primary care: a randomized controlled trial	Psychol Med	35	9	1283-1294	Included								1
Barnes, K. I., D. N. Durrheim, F. Little, A. Jackson, U. Mehta, E. Allen, S. S. Dlamini, J. Tsoka, B. Bredenkamp, D. J. Mthembu, N. J. White and B. L. Sharp	2005	Effect of artemether-lumefantrine policy and improved vector control on malaria burden in KwaZulu-Natal, South Africa	PLoS Medicine	2	11	1123-1134	Excluded		1						0
Bjornsen, S. S. and S. A. Smith	2005	Review: Group-based education in self management strategies improves outcomes in type 2 diabetes mellitus: Commentary	Evidence-Based Medicine	10	6	173	Excluded		1						0
Blay, N. and J. Donoghue	2005	The effect of pre-admission education on domiciliary recovery following laparoscopic cholecystectomy	Aust J Adv Nurs	22	4	14-19	Excluded					1			0
Bogner, H. R., M. S. Cary, M. L. Bruce, C. F. Reynolds, 3rd, B. Mulsant, T. Ten Have and G. S. Alexopoulos	2005	The role of medical comorbidity in outcome of major depression in primary care: the PROSPECT study	Am J Geriatr Psychiatry	13	10	861-868	Excluded			1					0
Bosworth, H. B., M. K. Olsen, M. K. Goldstein, M. Orr, T. Dudley, F. McCant, P. Gentry and E. Z. Oddone	2005	The veterans' study to improve the control of hypertension (V-STITCH): Design and methodology	Contemporary Clinical Trials	26	2	155-168	Excluded			1					0
Bosworth, H. B., M. K. Olsen, P. Gentry, M. Orr, T. Dudley, F. McCant and E. Z. Oddone	2005	Nurse administered telephone intervention for blood pressure control: a patient-tailored multifactorial intervention	Patient Education and Counseling	57	1	5-14	Excluded					1			0
Bray, P., M. Roupe, S. Young, J. Harrell, D. M. Cummings and L. M. Whetstone	2005	Feasibility and effectiveness of system redesign for diabetes care management in rural areas - The eastern North Carolina experience	Diabetes Educator	31	5	712-718	Excluded		1						0
Butz, A. M., L. Syron, B. Johnson, J. Spaulding, M. Walker and M. E. Bollinger	2005	Home-based asthma self-management education for inner city children	Public Health Nurs	22	3	189-199	Excluded				1				0
Butz, A., L. Pham, L. Lewis, C. Lewis, K. Hill, J. Walker and M. Winkelstein	2005	Rural children with asthma: impact of a parent and child asthma education program	J Asthma	42	10	813-821	Excluded				1				0
Byrne M, Corrigan M, Cupples ME, Smith SM, Leathem C, Murphy AW.	2005	The SPHERE Study: using psychological theory to inform the development of behaviour change training for primary care staff to increase secondary prevention of coronary heart disease	Ir J Psychol	26		53-64	Included								1
Byrne, M., J. Walsh and A. W. Murphy	2005	Secondary prevention of coronary heart disease: Patient beliefs and health-related behaviour	Journal of Psychosomatic Research	58	5	403-415	Excluded		1						0
Carney, P. A., B. G. Harwood, M. A. Greene and M. E. Goodrich	2005	Impact of a telephone counseling intervention on transitions in stage of change and adherence to interval mammography screening (United States)	Cancer Causes Control	16	7	799-807	Excluded			1					0
Carter, J. A., J. C. Buckey, L. Greenhalgh, A. W. Holland and M. T. Hegel	2005	An interactive media program for managing psychosocial problems on long-duration spaceflights	Aviation Space and Environmental Medicine	76	6	B213-B223	Excluded		1	1					0
Chien, W. T., S. Chan, J. Morrissey and D. Thompson	2005	Effectiveness of a mutual support group for families of patients with schizophrenia	J Adv Nurs	51	6	595-608	Excluded			1					0
Chodosh, J., S. C. Morton, W. Mojica, M. Maglione, M. J. Suttorp, L. Hilton, S. Rhodes and P. Shekelle	2005	Meta-analysis: Chronic disease self-management programs for older adults	Annals of Internal Medicine	143	6	427-438	Excluded		1						0
Choe, H. M., S. Mitrovich, D. Dubay, R. A. Hayward, S. L. Krein and S. Vijan	2005	Proactive case management of high-risk patients with type 2 diabetes mellitus by a clinical pharmacist: a randomized controlled trial	Am J Manag Care	11	4	253-260	Excluded					1			0
Clarke, G., L. Debar, F. Lynch, J. Powell, J. Gale, E. O'Connor, E. Ludman, T. Bush, E. H. B. Lin, M. Von Korff and S. Hertert	2005	A Randomized effectiveness trial of brief cognitive-behavioral therapy for depressed adolescents receiving antidepressant medication	Journal of the American Academy of Child and Adolescent Psychiatry	44	9	888-898	Excluded				1				0
Coleman, R. L.	2005	Depression, correlates of depression, and receipt of depression care among low-income women with breast or gynecologic cancer	Women's Oncology Review	5	4	227-228	Excluded		1						0
Connelly, D.	2005	Pharmacists should use evidence base	Pharmaceutical Journal	274	7352	680-681	Excluded		1						0
Coultas, D., J. Frederick, B. Barnett, G. Singh and P. Wludyka	2005	A randomized trial of two types of nurse-assisted home care for patients with COPD	Chest	128	4	2017-2024	Excluded					1			0
Coyle, N.	2005	Pain management in the home	Current Pain and Headache Reports	9	4	231-238	Excluded		1						0
Culhane-Pera, K. A., K. A. Peterson, A. L. Crain, B. A. Center, M. Lee, B. Her and T. Xiong	2005	Group visits for Hmong adults with type 2 diabetes mellitus: A pre-post analysis	Journal of Health Care for the Poor and Underserved	16	2	315-327	Excluded			1					0
Dale, S., R. Brown, B. Phillips and B. L. Carlson	2005	How do hired workers fare under consumer-directed personal care?	Gerontologist	45	5	583-592	Excluded			1					0
Daley, A. J., R. J. Copeland, N. P. Wright and J. K. H. Wales	2005	Protocol for: Sheffield Obesity Trial (SHOT): A randomised controlled trial of exercise therapy and mental health outcomes in obese adolescents ISRCNT83888112	Bmc Public Health	5			Excluded		1		1				0
Davidson MB, Castellanos M, Kain D, Duran P.	2005	The effect of self monitoring of blood glucose concentrations on glycated hemoglobin levels in diabetic patients not taking insulin: a blinded, randomized trial	Am J Med	118		422-5	Excluded		1						0
de la Porte, P., D. J. A. Lok, J. van Wijngaarden, J. H. Cornel, D. Pruijsers-Lamers, D. J. van Veldhuisen and A. W. Hoes	2005	Heart failure programmes in countries with a primary care-based health care system. Are additional trials necessary? Design of the DEAL-HF study	European Journal of Heart Failure	7	5	910-920	Excluded		1						0
DeMarce, J. M., R. S. Stephens and R. A. Roffman	2005	Psychological distress and marijuana use before and after treatment: testing cognitive-behavioral matching hypotheses	Addict Behav	30	5	1055-1059	Excluded			1					0
den Boer, P. C., D. Wiersma, S. Russo and R. J. van den Bosch	2005	Paraprofessionals for anxiety and depressive disorders	Cochrane Database Syst Rev		2	Cd004688	Excluded		1						0
Devereux, K., D. Robertson and N. K. Briffa	2005	Effects of a water-based program on women 65 years and over: A randomised controlled trial	Australian Journal of Physiotherapy	51	2	102-108	Excluded					1			0
Egede, L. E. and S. Dagogo-Jack	2005	Epidemiology of type 2 diabetes: Focus on ethnic minorities	Medical Clinics of North America	89	5	949-+	Excluded		1						0
Elliott, R. A., N. Barber and R. Horne	2005	Cost-effectiveness of adherence-enhancing interventions: A quality assessment of the evidence	Annals of Pharmacotherapy	39	3	508-515	Excluded		1						0
Emmons, K. M., E. Puleo, E. Park, E. R. Gritz, R. M. Butterfield, J. C. Weeks, A. Mertens and F. P. Li	2005	Peer-delivered smoking counseling for childhood cancer survivors increases rate of cessation: the partnership for health study	J Clin Oncol	23	27	6516-6523	Excluded						1		0
Estabrooks, P. A., C. C. Nelson, S. Xu, D. King, E. A. Bayliss, B. Gaglio, P. A. Nutting and R. E. Glasgow	2005	The frequency and behavioral outcomes of goal choices in the self-management of diabetes	Diabetes Educ	31	3	391-400	Excluded			1					0
Farmer A, Wade A, French DP, Goyder E, Kinmonth AL, Neil A.	2005	The DiGEM trial protocol—a randomised controlled trial to determine the effect on glycaemic control of different strategies of blood glucose self-monitoring in people with type 2 diabetes	BMC Fam Pract	6		25	Excluded		1						0
Farmer, A., A. Wade, D. P. French, E. Goyder, A. L. Kinmonth and A. Neil	2005	The DiGEM trial protocol--a randomised controlled trial to determine the effect on glycaemic control of different strategies of blood glucose self-monitoring in people with type 2 diabetes [ISRCTN47464659]	BMC Fam Pract	6		25	Excluded		1						0
Farmer, A., O. Gibson, P. Hayton, K. Bryden, C. Dudley, A. Neil and L. Tarassenko	2005	A real-time, mobile phone-based telemedicine system to support young adults with type 1 diabetes	Informatics in Primary Care	13	3	171-177	Excluded		1						0
Farmer, A., O. J. Gibson, L. Tarassenko and A. Neil	2005	A systematic review of telemedicine interventions to support blood glucose self-monitoring in diabetes	Diabetic Medicine	22	10	1372-1378	Excluded		1						0
Fautrel, B., T. Pham, L. Gossec, B. Combe, R. M. Flipo, P. Goupille, X. Le Loet, X. Mariette, X. Puechal, D. Wendling, T. Schaeverbeke, J. Sibilia, J. Sany and M. Dougados	2005	Role and modalities of information and education in the management of patients with rheumatoid arthritis: development of recommendations for clinical practice based on published evidence and expert opinion	Joint Bone Spine	72	2	163-170	Excluded		1						0
Finkelstein, J. A., C. J. Stille, S. L. Rifas-Shiman and D. Goldmann	2005	Watchful waiting for acute otitis media: Are parents and physicians ready?	Pediatrics	115	6	1466-1473	Excluded			1	1				0
Fries, E., P. Edinboro, D. McClish, L. Manion, D. Bowen, S. A. A. Beresford and J. Ripley	2005	Randomized trial of a low-intensity dietary intervention in rural residents - The Rural Physician Cancer Prevention Project	American Journal of Preventive Medicine	28	2	162-168	Excluded					1			0
Fu, D. B., Y. M. Ding, K. J. Yang, W. Sun, J. L. Wang and H. Fu	2005	Evaluation of hypertension self-management patient education program	Fudan University Journal of Medical Sciences	32	3	284-288+294	Excluded	1							0
Gadoury, M. A., K. Schwartzman, M. Rouleau, F. Maltais, M. Julien, A. Beaupr√©, P. Renzi, R. B√©gin, D. Nault and J. Bourbeau	2005	Self-management reduces both short- and long-term hospitalisation in COPD	European Respiratory Journal	26	5	853-857	Excluded					1			0
Gardner, L. I., L. R. Metsch, P. Anderson-Mahoney, A. M. Loughlin, C. Del Rio, S. Strathdee, S. L. Sansom, H. A. Siegal, A. E. Greenberg and S. D. Holmberg	2005	Efficacy of a brief case management intervention to link recently diagnosed HIV-infected persons to care	AIDS	19	4	423-431	Excluded		1						0
Garett, D. G. and B. M. Bluml	2005	Patient self-management program for diabetes: First-year clinical, humanistic, and economic outcomes	Journal of the American Pharmacists Association	45	2	130-137	Excluded		1						0
Gary, T. L., F. Hill-Briggs, M. Batts-Turner and F. L. Brancati	2005	Translational research principles of an effectiveness trial for diabetes care in an urban African American population	Diabetes Educ	31	6	880-889	Excluded					1			0
Glasgow, R. E., P. A. Nutting, D. K. King, C. C. Nelson, G. Cutter, B. Gaglio, A. K. Rahm and H. Whitesides	2005	Randomized effectiveness trial of a computer-assisted intervention to improve diabetes care	Diabetes Care	28	1	33-39	Excluded			1					0
Goodwin, G. and E. Vieta	2005	Effective maintenance treatment - Breaking the cycle of bipolar disorder	European Psychiatry	20	2016-06-05	365-371	Excluded		1						0
Griffiths, C., J. Motlib, A. Azad, J. Ramsay, S. Eldridge, G. Feder, R. Khanem, R. Munni, M. Garrett, A. Turner and J. Barlow	2005	Randomised controlled trial of a lay-led self-management programme for Bangladeshi patients with chronic disease	British Journal of General Practice	55	520	831-837	Excluded						1		0
Haas, M., E. Groupp, J. Muench, D. Kraemer, K. Brummel-Smith, R. Sharma, B. Ganger, M. Attwood and A. Fairweather	2005	Chronic disease self-management program for low back pain in the elderly	Journal of Manipulative and Physiological Therapeutics	28	4	228-237	Excluded					1			0
Hahn, E. J., M. K. Rayens, T. A. Warnick, C. Chirila, R. T. Rasnake, T. P. Paul and D. Christie	2005	A controlled trial of a quit and win contest	American Journal of Health Promotion	20	2	117-126	Excluded		1						0
Hahn, J. E. and H. U. Aronow	2005	A pilot of a gerontological advanced practice nurse preventive intervention	Journal of Applied Research in Intellectual Disabilities	18	2	131-142	Excluded					1			0
Hamner, J. R.	2005	State of the science - Posthospitalization nursing interventions in congestive heart failure	Advances in Nursing Science	28	2	175-190	Excluded		1						0
Haraldsson, K., B. Fridlund, A. Baigi and B. Marklund	2005	The self-reported health condition of women after their participation in a stress management programme: a pilot study	Health & Social Care in the Community	13	3	224-230	Excluded		1						0
Hasson, D., U. M. Anderberg, T. Theorell and B. B. Arnetz	2005	Psychophysiological effects of a web-based stress management system: a prospective, randomized controlled intervention study of IT and media workers [ISRCTN54254861]	BMC Public Health	5		78	Excluded					1			0
Haynes, R. B., X. Yao, A. Degani, S. Kripalani, A. Garg and H. P. McDonald	2005	Interventions to enhance medication adherence	Cochrane Database of Systematic Reviews		4		Excluded		1						0
Heapy, A., J. Otis, K. S. Marcus, L. M. Frantsve, E. A. Janke, M. Shulman, W. Bellmore and R. D. Kerns	2005	Intersession coping skill practice mediates the relationship between readiness for self-management treatment and goal accomplishment	Pain	118	3	360-368	Excluded		1	1					0
Hendriksen, C. and M. Vass	2005	Preventive home visits to elderly people in Denmark	Zeitschrift fur Gerontologie und Geriatrie	38	SUPPL. 1	I/31-I/33	Excluded		1						0
Heuts, P. H., R. de Bie, M. Drietelaar, K. Aretz, M. Hopman-Rock, C. H. Bastiaenen, J. F. Metsemakers, C. van Weel and O. van Schayck	2005	Self-management in osteoarthritis of hip or knee: a randomized clinical trial in a primary healthcare setting	J Rheumatol	32	3	543-549	Excluded			1					0
Hiltunen, E. F., P. A. Winder, M. A. Rait, E. F. Buselli, D. L. Carroll and S. H. Rankin	2005	Implementation of efficacy enhancement nursing interventions with cardiac elders	Rehabil Nurs	30	6	221-229	Excluded					1			0
Holland, R., E. Lenaghan, I. Harvey, R. Smith, L. Shepstone, A. Lipp, M. Christou, D. Evans and C. Hand	2005	Does home based medication review keep older people out of hospital? The HOMER randomised controlled trial	Bmj	330	7486	293	Excluded			1					0
Holland, S. K., J. Greenberg, L. Tidwell, J. Malone, J. Mullan and R. Newcomer	2005	Community-based health coaching, exercise, and health service utilization	J Aging Health	17	6	697-716	Excluded					1			0
Holm, A. K., M. Lepp and K. C. Ringsberg	2005	Dementia: involving patients in storytelling--a caring intervention. A pilot study	J Clin Nurs	14	2	256-263	Excluded			1					0
Hooker, S. P., W. Seavey, C. E. Weidmer, D. J. Harvey, A. L. Stewart, D. E. Gillis, K. L. Nicholl and A. C. King	2005	The California active aging community grant program: translating science into practice to promote physical activity in older adults	Ann Behav Med	29	3	155-165	Excluded					1			0
Howe, C. J., A. F. Jawad, A. K. Tuttle, J. T. Moser, C. Preis, M. Buzby and K. M. Murphy	2005	Education and telephone case management for children with type 1 diabetes: A randomized controlled trial	Journal of Pediatric Nursing	20	2	83-95	Excluded				1				0
Hudson, P. L., S. Aranda and K. Hayman-White	2005	A psycho-educational intervention for family caregivers of patients receiving palliative care: a randomized controlled trial	J Pain Symptom Manage	30	4	329-341	Excluded			1					0
Jaarsma, T.	2005	Health care professionals in a heart failure team	European Journal of Heart Failure	7	3	343-349	Excluded		1						0
Jimmy, G. and B. W. Martin	2005	Implementation and effectiveness of a primary care based physical activity counselling scheme	Patient Education and Counseling	56	3	323-331	Excluded			1					0
Kates, N.	2005	Attention deficit disorder in adults. Management in primary care	Canadian Family Physician	51	JAN.	53-59	Excluded		1						0
Katon WJ, Schoenbaum M, Fan MY, Callahan CM, Williams J Jr, Hunkeler E, Harpole L, Zhou XH, Langston C, Unützer J.	2005	Cost-effectiveness of improving primary care treatment of late-life depression.	Arch Gen Psychiatry	62	12	1313-20	Excluded						1		0
Kennedy, A., L. Gask and A. Rogers	2005	Training professionals to engage with and promote self-management	Health Educ Res	20	5	567-578	Excluded		1						0
Kim, J. R., M. S. Lee, J. Y. Hwang and J. D. Lee	2005	Efficacy of a smoking cessation intervention using the AHCPR guideline tailored for Koreans: a randomized controlled trial	Health Promotion International	20	1	51-59	Excluded					1			0
Koelling, T. M., M. L. Johnson, R. J. Cody and K. D. Aaronson	2005	Discharge education improves clinical outcomes in patients with chronic heart failure	Circulation	111	2	179-185	Excluded					1			0
Krousel-Wood, M., A. Hyre, P. Muntner and D. Morisky	2005	Methods to improve medication adherence in patients with hypertension: Current status and future directions	Current Opinion in Cardiology	20	4	296-300	Excluded		1						0
Legardy, J. K., M. Macaluso, L. Artz and I. Brill	2005	Do participant characteristics influence the effectiveness of behavioral interventions? Promoting condom use to women	Sex Transm Dis	32	11	665-671	Excluded			1					0
Lemstra M, Olszynski WP.	2005	The effectiveness of multidisciplinary rehabilitation in the treatment of fibromyalgia: a randomized controlled trial.	Clin J Pain	21	2	166-74	Excluded			1					0
Lerman, I.	2005	Adherence to treatment: The key for avoiding long-term complications of diabetes	Archives of Medical Research	36	3	300-306	Excluded		1						0
Leventhal, M. J. E., B. Riegel, B. Carlson and S. De Geest	2005	Negotiating compliance in heart failure: Remaining issues and questions	European Journal of Cardiovascular Nursing	4	4	298-307	Excluded		1						0
Leverence, R. R., M. Martinez, S. Whisler, V. Romero-Leggott, F. Harji, M. Milner and J. Voelz	2005	Does office-based counseling of adolescents and young adults improve self-reported safety habits? A randomized controlled effectiveness trial	Journal of Adolescent Health	36	6	523-528	Excluded				1				0
Lipman, E. L. and M. H. Boyle	2005	Social support and education groups for single mothers: a randomized controlled trial of a community-based program	Cmaj	173	12	1451-1456	Excluded			1					0
Logue, E., K. Sutton, D. Jarjoura, W. Smucker, K. Baughman and C. Capers	2005	Transtheoretical model-chronic disease care for obesity in primary care: A randomized trial	Obesity Research	13	5	917-927	Excluded							1	0
Lorig, K. R., P. L. Ritter and A. Jacquez	2005	Outcomes of border health Spanish/English chronic disease self-management programs	Diabetes Educ	31	3	401-409	Excluded					1	1		0
Lorig, K., P. L. Ritter and K. Plant	2005	A disease-specific self-help program compared with a generalized chronic disease self-help program for arthritis patients	Arthritis & Rheumatism-Arthritis Care & Research	53	6	950-957	Excluded					1			0
Lupton, B. S., V. Fonnebo, A. J. Sogaard and K. Fylkesnes	2005	The Finnmark Intervention Study: do community-based intervention programmes threaten self-rated health and well-being? Experiences from Batsfjord, a fishing village in North Norway	Eur J Public Health	15	1	91-96	Excluded		1						0
Maltais, F., J. Bourbeau, Y. Lacasse, S. Shapiro, H. Perrault, J. R. Penrod, M. Baltzan, M. Rouleau, M. Julien, B. Paradis, R. Audet, P. Hernandez, R. D. Levy, P. Camp, R. Lecours, D. Picard and S. Bernard	2005	A Canadian, multicentre, randomized clinical trial of home-based pulmonary rehabilitation in chronic obstructive pulmonary disease: rationale and methods	Can Respir J	12	4	193-198	Excluded					1			0
Mangiapane, S., M. Schulz, S. Muhlig, P. Ihle, I. Schubert and H. C. Waldmann	2005	Community pharmacy-based pharmaceutical care for asthma patients	Ann Pharmacother	39	11	1817-1822	Excluded		1						0
Manns, B. J., K. Taub, C. Vanderstraeten, H. Jones, C. Mills, M. Visser and K. McLaughlin	2005	The impact of education on chronic kidney disease patients' plans to initiate dialysis with self-care dialysis: a randomized trial	Kidney Int	68	4	1777-1783	Excluded			1					0
Marshall, A. L., M. L. Booth and A. E. Bauman	2005	Promoting physical activity in Australian general practices: A randomised trial of health promotion advice versus hypertension management	Patient Education and Counseling	56	3	283-290	Excluded			1					0
Martensson, J., A. Stromberg, U. Dahlstrom, J. E. Karlsson and B. Fridlund	2005	Patients with heart failure in primary health care: effects of a nurse-led intervention on health-related quality of life and depression	Eur J Heart Fail	7	3	393-403	Excluded					1			0
Martin-Cook, K., B. A. Davis, L. S. Hynan and M. F. Weiner	2005	A randomized, controlled study of an Alzheimer's caregiver skills training program	Am J Alzheimers Dis Other Demen	20	4	204-210	Excluded			1					0
Mason, J. and A. P. S. Hungin	2005	Review article: Gastro-oesophageal reflux disease - The health economic implications	Alimentary Pharmacology and Therapeutics, Supplement	22	1	20-31	Excluded		1						0
McFarland, L. V., G. E. Reiber and J. E. Norman	2005	Recruitment of medicaid and dual-enrolled medicare beneficiaries with diabetes mellitus into a randomized controlled trial	American Journal of Managed Care	11	7	445-450	Excluded		1						0
McKay, J. R., K. G. Lynch, D. S. Shepard, J. Morgenstern, R. F. Forman and H. M. Pettinati	2005	Do patient characteristics and initial progress in treatment moderate the effectiveness of telephone-based continuing care for substance use disorders?	Addiction	100	2	216-226	Excluded					1			0
McMahon, G. T., H. E. Gomes, S. H. Hohne, T. M. J. Hu, B. A. Levine and P. R. Conlin	2005	Web-based care management in patients with poorly controlled diabetes	Diabetes Care	28	7	1624-1629	Excluded					1			0
McManus RJ, Mant J, Roalfe A, Oakes RA, Bryan S, Pattison HM, Hobbs FD.	2005	Targets and self monitoring in hypertension: randomised controlled trial and cost effectiveness analysis.	BMJ	331	7515	493	Excluded			1					0
McQuigg, M., J. Brown, J. Broom, R. A. Laws, J. P. D. Reckless, P. A. Noble, S. Kumar, E. L. McCombie, M. E. J. Lean, G. F. Lyons, G. S. Frost, M. F. Quinn, J. H. Barth, S. M. Haynes, N. Finer, H. M. Ross, D. J. Hole and T. Counterweight Project	2005	Empowering primary care to tackle the obesity epidemic: the Counterweight Programme	European Journal of Clinical Nutrition	59		S93-S100	Excluded		1						0
Mead, N., W. MacDonald, P. Bower, K. Lovell, D. Richards, C. Roberts and A. Bucknall	2005	The clinical effectiveness of guided self-help versus waiting-list control in the management of anxiety and depression: a randomized controlled trial	Psychol Med	35	11	1633-1643	Excluded					1			0
Mehling, W. E., Z. DiBlasi and F. Hecht	2005	Bias control in trials of bodywork: A review of methodological issues	Journal of Alternative and Complementary Medicine	11	2	333-342	Excluded		1						0
Men√©ndez-J√°ndula, B., J. C. Souto, A. Oliver, I. Montserrat, M. Quintana, I. Gich, X. Bonfill and J. Fontcuberta	2005	Comparing self-management of oral anticoagulant therapy with clinic management: A randomized trial	Annals of Internal Medicine	142	1	1-10+I-14	Excluded					1			0
Meng, H., B. Friedman, B. R. Wamsley, D. Mukamel and G. M. Eggert	2005	Effect of a consumer-directed voucher and a disease-management-health-promotion nurse intervention on home care use	Gerontologist	45	2	167-176	Excluded					1			0
Milgrom, J., L. M. Negri, A. W. Gemmill, M. McNeil and P. R. Martin	2005	A randomized controlled trial of psychological interventions for postnatal depression	Br J Clin Psychol	44	Pt 4	529-542	Excluded			1					0
Modic, M. T., N. A. Obuchowski, J. S. Ross, M. N. Brant-Zawadzki, P. N. Grooff, D. J. Mazanec and E. C. Benzel	2005	Acute low back pain and radiculopathy: MR imaging findings and their prognostic role and effect on outcome	Radiology	237	2	597-604	Excluded			1					0
Murphy A W, Cupples M E, Smith S M, Byrne M, Byrne M C, Leathem C, Byrne M	2005	The SPHERE study. Secondary prevention of heart disease in general practice: protocol of a randomised controlled trial of tailored practice and patient care plans with parallel qualitative, econoimic and policy analyses	Current Controlled Trials in Carduovascular medicine	6	11		Included								1
Nicholson, R., J. Nash and F. Andrasik	2005	A self-administered behavioral intervention using tailored messages for migraine	Headache	45	9	1124-1139	Excluded					1			0
No authors listed	2005	Action plans in asthma	Drug and Therapeutics Bulletin	43	12	91-94	Excluded		1						0
No authors listed	2005	Simvastatin over the counter	Drug and Therapeutics Bulletin	43	4	25-28	Excluded		1						0
Nokes, K. M., D. M. Nickitas, R. Keida and S. Neville	2005	Does service-learning increase cultural competency, critical thinking, and civic engagement?	Journal of Nursing Education	44	2	65-70	Excluded			1					0
Odegard, P. S., A. Goo, J. Hummel, K. L. Williams and S. L. Gray	2005	Caring for poorly controlled diabetes mellitus: A randomized pharmacist intervention	Annals of Pharmacotherapy	39	3	433-440	Excluded			1					0
Ouwens, M., H. Wollersheim, R. Hermens, M. Hulscher and R. Grol	2005	Integrated care programmes for chronically ill patients: a review of systematic reviews	International Journal for Quality in Health Care	17	2	141-146	Excluded		1						0
Patterson, J., C. Mockford and S. Stewart-Brown	2005	Parents' perceptions of the value of the Webster-Stratton Parenting Programme: A qualitative study of a general practice based initiative	Child: Care, Health and Development	31	1	53-64	Excluded		1						0
Pinto, B. M., M. G. Goldstein, J. Ashba, C. N. Sciamanna and A. Jette	2005	Randomized controlled trial of physical activity counseling for older primary care patients	American Journal of Preventive Medicine	29	4	247-255	Excluded					1		1	0
Platts, A., R. Mitton, D. Boniface and K. Friedli	2005	Can self-care health books affect amount of contact with the primary health care team? A randomized controlled trial in general practice	Scand J Prim Health Care	23	3	142-148	Excluded			1	1				0
Polonsky, W. H., J. Zee, M. A. Yee, M. A. Crosson and R. A. Jackson	2005	A community-based program to encourage patients' attention to their own diabetes care: pilot development and evaluation	Diabetes Educ	31	5	691-699	Excluded					1			0
Powell, C. K. and S. Kripalani	2005	Brief Report: Resident recognition of low literacy as a risk factor in hospital readmission	Journal of General Internal Medicine	20	11	1042-1044	Excluded		1	1					0
Purath, J. and A. M. Miller	2005	Predictors of improvement in women's physical activity	Women & Health	42	3	57-75	Excluded					1			0
Rachmani, R., I. Slavacheski, M. Berla, R. Frommer-Shapira and M. Ravid	2005	Treatment of high-risk patients with diabetes: motivation and teaching intervention: a randomized, prospective 8-year follow-up study	J Am Soc Nephrol	16 Suppl 1		S22-26	Excluded					1			0
Rathbun, R. C., K. C. Farmer, J. R. Stephens and S. M. Lockhart	2005	Impact of an adherence clinic on behavioral outcomes and virologic response in treatment of HIV infection: a prospective, randomized, controlled pilot study	Clin Ther	27	2	199-209	Excluded			1					0
Rhee, M. K., W. Slocum, D. C. Ziemer, S. D. Culler, C. B. Cook, I. M. El-Kebbi, D. L. Gallina, C. Barnes and L. S. Phillips	2005	Patient adherence improves glycemic control	Diabetes Educator	31	2	240-250	Excluded		1						0
Rogers, A., A. Kennedy, E. Nelson and A. Robinson	2005	Uncovering the limits of patient-centeredness: implementing a self-management trial for chronic illness	Qual Health Res	15	2	224-239	Excluded		1						0
Rosemann, T., T. Korner, M. Wensing, J. Gensichen, C. Muth, S. Joos and J. Szecsenyi	2005	Rationale, design and conduct of a comprehensive evaluation of a primary care based intervention to improve the quality of life of osteoarthritis patients. The PraxArt-project: a cluster randomized controlled trial	Bmc Public Health	5			Excluded			1					0
Rothman RL,Malone R. Bryant B,et al,	2005	A randomized trial of a primary care-based disease management program to improve cardiovascular risk factors and glycated hemoglobin levels in patients with diabetes	Am J Med	118		276-84	Excluded			1				1	0
Rothman, R. L., R. Malone, B. Bryant, A. K. Shintani, B. Crigler, D. A. Dewalt, R. S. Dittus, M. Weinberger and M. P. Pignone	2005	A randomized trial of a primary care-based disease management program to improve cardiovascular risk factors and glycated hemoglobin levels in patients with diabetes	American Journal of Medicine	118	3	276-284	Excluded							1	0
Roy-Byrne, P. P., A. W. Wagner and T. J. Schraufnagel	2005	Understanding and treating panic disorder in the primary care setting	Journal of Clinical Psychiatry	66		16-22	Excluded		1						0
Ruhe, M. C., S. M. Weyer, S. Zronek, A. Wilkinson, P. S. Wilkinson and K. C. Stange	2005	Facilitating practice change: Lessons from the STEP-UP clinical trial	Preventive Medicine	40	6	729-734	Excluded		1						0
Rybarczyk, B., M. Lopez, K. Schelble and E. Stepanski	2005	Home-based video CBT for comorbid geriatric insomnia: a pilot study using secondary data analyses	Behav Sleep Med	3	3	158-175	Excluded					1			0
Sadik, A., M. Yousif and J. C. McElnay	2005	Pharmaceutical care of patients with heart failure	Br J Clin Pharmacol	60	2	183-193	Excluded					1			0
Schousboe, J. T., R. C. DeBold, L. S. Kuno, T. W. Weiss, Y. T. Chen and T. A. Abbott Iii	2005	Education and phone follow-up in postmenopausal women at risk for osteoporosis: Effects on calcium intake, exercise frequency, and medication use	Disease Management and Health Outcomes	13	6	395-404	Excluded		1						0
Schr√∂dter, M. E.	2005	Nursing consultations for chronic patients: help for self-care	Pflege Zeitschrift	58	10	632-635	Excluded	1							0
Seligman, H. K., F. F. Wang, J. L. Palacios, C. C. Wilson, C. Daher, J. D. Piette and D. Schillinger	2005	Physician notification of their diabetes patients' limited health literacy. A randomized, controlled trial	J Gen Intern Med	20	11	1001-1007	Excluded			1					0
Shaw, K. L., T. R. Southwood, J. E. McDonagh, E. Baildam, J. Camelleri, D. Coulson, J. Davidson, S. Ferguson, H. Foster, P. Galea, J. Gardner-Medwin, J. Hackett, A. Hall, G. Jackson, J. Kely, S. Kemp, S. Kennedy, R. McGowan, S. Phillips, C. Pilkington, H. Venning, T. Whitely, J. Wilby, S. Wyatt and H. Wythe	2005	Growing up and moving on in rheumatology: A multicentre cohort of adolescents with juvenile idiopathic arthritis	Rheumatology	44	6	806-812	Excluded		1		1				0
Shively, M., M. Kodiath, T. L. Smith, A. Kelly, P. Bone, L. Fetterly, N. Gardetto, R. Shabetai, S. Bozzette and K. Dracup	2005	Effect of behavioral management on quality of life in mild heart failure: A randomized controlled trial	Patient Education and Counseling	58	1	27-34	Excluded			1		1			0
Singh, D.	2005	Transforming chronic care: A systematic review of the evidence	Evidence-based Cardiovascular Medicine	9	2	91-94	Excluded		1						0
Sinnakaruppan, I., B. Downey and S. Morrison	2005	Head injury and family carers: A pilot study to investigate an innovative community-based educational programme for family carers and patients	Brain Injury	19	4	283-308	Excluded			1					0
Smit, A., B. G. Tiemens, J. Ormel, H. Kluiter, J. A. Jenner, K. van de Meer, T. van Os and H. J. Conradi	2005	Enhanced treatment for depression in primary care: first year results on compliance, self-efficacy, the use of antidepressants and contacts with the primary care physician	Primary Care & Community Psychiatry	10	2	39-49	Included								1
Smith, B., E. Forkner, B. Zaslow, R. A. Krasuski, K. Stajduhar, M. Kwan, R. Ellis, A. D. Galbreath and G. L. Freeman	2005	Disease management produces limited quality-of-life improvements in patients with congestive heart failure: Evidence from a randomized trial in community-dwelling patients	American Journal of Managed Care	11	11	701-713	Excluded					1			0
Smith, J. R., M. Mugford, R. Holland, B. Candy, M. J. Noble, B. D. W. Harrison, M. Koutantji, C. Upton and I. Harvey	2005	A systematic review to examine the impact of psycho-educational interventions on health outcomes and costs in adults and children with difficult asthma	Health Technology Assessment	9	23	i-353	Excluded		1						0
Smith, J. R., S. Mildenhall, M. J. Noble, L. Shepstone, M. Koutantji, M. Mugford and B. D. W. Harrison	2005	The Coping with Asthma Study: a randomised controlled trial of a home based, nurse led psychoeducational intervention for adults at risk of adverse asthma outcomes	Thorax	60	12	1003-1011	Excluded					1			0
Sullivan, S. D., T. A. Lee, D. K. Blough, J. A. Finkelstein, P. Lozano, T. S. Inui, A. L. Fuhlbrigge, V. J. Carey, E. Wagner, K. B. Weiss and P.-P. I. Team	2005	A multisite randomized trial of the effects of physician education and organizational change in chronic asthma care - Cost-effectiveness analysis of the Pediatric Asthma Care Patient Outcomes Research Team II (PAC-PORT II)	Archives of Pediatrics & Adolescent Medicine	159	5	428-434	Excluded				1				0
Suppapitiporn, S., B. Chindavijak and S. Onsanit	2005	Effect of diabetes drug counseling by pharmacist, diabetic disease booklet and special medication containers on glycemic control of type 2 diabetes mellitus: a randomized controlled trial	J Med Assoc Thai	88 Suppl 4		S134-141	Excluded					1			0
Tait, R. J., G. K. Hulse, S. I. Robertson and P. C. Sprivulis	2005	Emergency department-based intervention with adolescent substance users: 12-Month outcomes	Drug and Alcohol Dependence	79	3	359-363	Excluded					1			0
Tappin, D. M., M. A. Lumsden, W. H. Gilmour, F. Crawford, D. McIntyre, D. H. Stone, R. Webber, S. MacIndoe and E. Mohammed	2005	Randomised controlled trial of home based motivational interviewing by midwives to help pregnant smokers quit or cut down	Bmj	331	7513	373-377	Excluded					1			0
Taylor, A. H. and K. R. Fox	2005	Effectiveness of a primary care exercise referral intervention for changing physical self-perceptions over 9 months	Health Psychol	24	1	11-21	Excluded			1					0
Teel, C. S. and M. H. Leenerts	2005	Developing and testing a self-care intervention for older adults in caregiving roles	Nurs Res	54	3	193-201	Excluded					1			0
Turnock, A. C., E. H. Walters, J. A. Walters and R. Wood-Baker	2005	Action plans for chronic obstructive pulmonary disease	Cochrane database of systematic reviews (Online)		4		Excluded		1						0
van Boeijen, C. A., P. van Oppen, A. van Balkom, S. Visser, P. T. Kempe, N. Blankenstein and R. van Dyck	2005	Treatment of anxiety disorders in primary care practice: a randomised controlled trial	British Journal of General Practice	55	519	763-769	Excluded			1					0
Van Dam, H. A., F. G. Van Der Horst, L. Knoops, R. M. Ryckman, H. F. J. M. Crebolder and B. H. W. Van Den Borne	2005	Social support in diabetes: A systematic review of controlled intervention studies	Patient Education and Counseling	59	1	1-12	Excluded		1						0
van der Ven, N. C. W., C. H. C. Lubach, M. H. E. Hogenelst, A. van Iperen, A. M. E. Tromp-Wever, A. Vriend, H. M. van der Ploeg, R. J. Heine and F. J. Snoek	2005	Cognitive behavioural group training (CBGT) for patients with type I diabetes in persistent poor glycaemic control: who do we reach?	Patient Education and Counseling	56	3	313-322	Excluded		1						0
Van Sluijs, E. M., M. N. Van Poppel, J. W. Twisk, J. Brug and W. Van Mechelen	2005	The positive effect on determinants of physical activity of a tailored, general practice-based physical activity intervention	Health Educ Res	20	3	345-356	Excluded			1					0
VanDevanter, N. L., P. Messeri, S. E. Middlestadt, A. Bleakley, C. R. Merzel, M. Hogben, R. Ledsky, C. K. Malotte, R. M. Cohall, T. L. Gift and J. S. St Lawrence	2005	A community-based intervention designed to increase preventive health care seeking among adolescents: the Gonorrhea Community Action Project	Am J Public Health	95	2	331-337	Excluded				1				0
Victor, C. R., E. Triggs, F. Ross, J. Lord and J. S. Axford	2005	Lack of benefit of a primary care-based nurse-led education programme for people with osteoarthritis of the knee	Clinical Rheumatology	24	4	358-364	Excluded					1			0
Von Korff, M., B. H. K. Balderson, K. Saunders, D. L. Miglioretti, E. H. B. Lin, S. Berry, J. E. Moore and J. A. Turner	2005	A trial of an activating intervention for chronic back pain in primary care and physical therapy settings	Pain	113	3	323-330	Included								1
Wagner, E. H., S. M. Bennett, B. T. Austin, S. M. Greene, J. K. Schaefer and M. Vonkorff	2005	Finding common ground: Patient-centeredness and evidence-based chronic illness care	Journal of Alternative and Complementary Medicine	11		S7-S15	Excluded		1						0
Wardh, I. and S. Sorensen	2005	Development of an index to measure oral health care priority among nursing staff	Gerodontology	22	2	84-90	Excluded					1			0
Waters BM, Jensen L, Fedorak RN.	2005	Effects of Formal Education for Patients with Inflammatory Bowel Disease: A Randomized Controlled Trial	Can J Gastroenterol	19	4	235-44	Excluded			1		1			0
Welschen, L. M. C., E. Bloemendal, G. Nijpels, J. M. Dekker, R. J. Heine, W. A. B. Stalman and L. M. Bouter	2005	Self-monitoring of blood glucose in patients with type 2 diabetes who are not using insulin	Cochrane Database of Systematic Reviews		2		Excluded		1						0
Whitlock, E. P., S. B. Williams, R. Gold, P. Smith and S. Shipman	2005	Screening and Interventions for Childhood Overweight [Internet]	U.S. Preventive Services Task Force Evidence Syntheses, formerly Systematic Evidence Reviews.	/	/	/	Excluded		1						0
Wiggers, L. C., F. J. Oort, A. Dijkstra, J. C. de Haes, D. A. Legemate and E. M. Smets	2005	Cognitive changes in cardiovascular patients following a tailored behavioral smoking cessation intervention	Prev Med	40	6	812-821	Excluded					1			0
Williams, G. C., H. McGregor, A. Zeldman, Z. R. Freedman, E. L. Deci and D. Elder	2005	Promoting glycemic control through diabetes self-management: evaluating a patient activation intervention	Patient Educ Couns	56	1	28-34	Excluded							1	0
Wittink, M. N., D. Oslin, K. A. Knott, J. C. Coyne, J. J. Gallo and C. Zubritsky	2005	Personal characteristics and depression-related attitudes of older adults and participation in stages in stages of implementation of a multi-site effectiveness trial (PRISM-E)	International Journal of Geriatric Psychiatry	20	10	927-937	Excluded		1						0
Wolitski, R. J., J. T. Parsons, C. A. Gomez, D. W. Purcell, C. C. Hoff and P. N. Halkitis	2005	Prevention with gay and bisexual men living with HIV: rationale and methods of the Seropositive Urban Men's Intervention Trial (SUMIT)	Aids	19 Suppl 1		S1-11	Excluded		1						0
Wright, A., A. Lloyd-Davies, S. Williams, R. Ellis and P. Strike	2005	Individual active treatment combined with group exercise for acute and subacute low back pain	Spine	30	11	1235-1241	Excluded					1			0
Wykes, T., P. Hayward, N. Thomas, N. Green, S. Surguladze, D. Fannon and S. Landau	2005	What are the effects of group cognitive behaviour therapy for voices? A randomised control trial	Schizophrenia Research	77	2016-03-02	201-210	Excluded			1					0
Young, R. J., E. Burns, J. Taylor, A. F. Long, T. Friede, T. Gambling, S. Hollis, J. P. New, J. M. Mason, J. M. Gibson and P. Lee	2005	Pro-active call center treatment support (PACCTS) to improve glucose control in type 2 diabetes - A randomized controlled trial	Diabetes Care	28	2	278-282	Excluded					1			0
Aiken, L. S., J. Butner, C. A. Lockhart, B. E. Volk-Craft, G. Hamilton and F. G. Williams	2006	Outcome evaluation of a randomized trial of the PhoenixCare intervention: program of case management and coordinated care for the seriously chronically ill	J Palliat Med	9	1	111-126	Excluded					1			0
Aittasalo, M., S. Miilunpalo, K. Kukkonen-Harjula and M. Pasanen	2006	A randomized intervention of physical activity promotion and patient self-monitoring in primary health care	Prev Med	42	1	40-46	Excluded			1					0
Allard, N.	2006	Day surgery and recovery in women with a suspicious breast lesion: evaluation of a psychoeducational nursing intervention	Can Oncol Nurs J	16	3	137-153	Excluded			1		1			0
An, L. C., S. H. Zhu, D. B. Nelson, N. J. Arikian, S. Nugent, M. R. Partin and A. M. Joseph	2006	Benefits of telephone care over primary care for smoking cessation: A randomized trial	Archives of Internal Medicine	166	5	536-542	Excluded			1					0
Ash, S., M. Reeves, J. Bauer, T. Dover, A. Vivanti, C. Leong, T. O'Moore Sullivan and S. Capra	2006	A randomised control trial comparing lifestyle groups, individual counselling and written information in the management of weight and health outcomes over 12 months	Int J Obes (Lond)	30	10	1557-1564	Excluded			1		1			0
Aveyard, P., T. Lawrence, K. K. Cheng, C. Griffin, E. Croghan and C. Johnson	2006	A randomized controlled trial of smoking cessation for pregnant women to test the effect of a transtheoretical model-based intervention on movement in stage and interaction with baseline stage	Br J Health Psychol	11	Pt 2	263-278	Excluded				1				0
Bachman, J., S. Swenson, M. E. Reardon and D. Miller	2006	Patient self-management in the primary care treatment of depression	Administration and Policy in Mental Health	33	1	76-85	Excluded		1						0
Ballinger, C. and L. Clemson	2006	Older people's views about community falls prevention: An Australian perspective	British Journal of Occupational Therapy	69	6	263-270	Excluded		1						0
Barnason, S., L. Zimmerman, J. Nieveen and M. Hertzog	2006	Impact of a telehealth intervention to augment home health care on functional and recovery outcomes of elderly patients undergoing coronary artery bypass grafting	Heart Lung	35	4	225-233	Excluded					1			0
Bastiaenen, C. H. G., R. A. de Bie, P. Wolters, J. W. S. Vlaeyen, P. Leffers, F. Stelma, J. M. Bastiaanssen, G. G. M. Essed and P. A. van den Brandt	2006	Effectiveness of a tailor-made intervention for pregnancy-related pelvic girdle and/or low back pain after delivery: Short-term results of a randomized clinical trial ISRCTN08477490	Bmc Musculoskeletal Disorders	7			Excluded			1					0
Bauer, M. S., L. McBride, W. O. Williford, H. Glick, B. Kinosian, L. Altshuler, T. Beresford, A. M. Kilbourne and M. Sajatovic	2006	Collaborative care for bipolar disorder: part I. Intervention and implementation in a randomized effectiveness trial	Psychiatr Serv	57	7	927-936	Excluded		1						0
Bauer, M. S., L. McBride, W. O. Williford, H. Glick, B. Kinosian, L. Altshuler, T. Beresford, A. M. Kilbourne and M. Sajatovic	2006	Collaborative care for bipolar disorder: Part II. Impact on clinical outcome, function, and costs	Psychiatric Services	57	7	937-945	Excluded					1			0
Beckie, T. M.	2006	A behavior change intervention for women in cardiac rehabilitation	Journal of Cardiovascular Nursing	21	2	146-153	Excluded		1						0
Belalcazar, L. M. and P. R. Swank	2006	Translating the chronic care model into the community: results from a randomized controlled trial of a multifaceted diabetes care intervention: response to Piatt et al	Diabetes Care	29	12	2761-2762; author reply 2762	Excluded		1						0
Belle, S. H., L. Burgio, R. Burns, D. Coon, S. J. Czaja, D. Gallagher-Thompson, L. N. Gitlin, J. Klinger, K. M. Koepke, C. C. Lee, J. Martindale-Adams, L. Nichols, R. Schulz, S. Stahl, A. Stevens, L. Winter and S. Zhang	2006	Enhancing the quality of life of dementia caregivers from different ethnic or racial groups: a randomized, controlled trial	Ann Intern Med	145	10	727-738	Excluded					1			0
Bennett, R. and D. Nelson	2006	Cognitive behavioral therapy for fibromyalgia	Nature Clinical Practice Rheumatology	2	8	416-424	Excluded		1						0
Berg, C. J., L. S. Cox, N. Nazir, L. M. Mussulman, J. S. Ahluwalia and E. F. Ellerbeck	2006	Correlates of home smoking restrictions among rural smokers	Nicotine Tob Res	8	3	353-360	Excluded		1						0
Berg, D. T.	2006	Capecitabine: a new adjuvant option for colorectal cancer	Clin J Oncol Nurs	10	4	479-486	Excluded		1						0
Bergenstal, R. M.	2006	Treatment models from the international diabetes center: Advancing from oral agents to insulin therapy in type 2 diabetes	Endocrine Practice	12	SUPPL. 1	98-104	Excluded		1						0
Bever Jr, C. T., J. K. Haselkorn and D. N. Bourdette	2006	Veterans Health Administration Multiple Sclerosis Centers of Excellence: Clinical care, education, informatics, and research	Journal of Rehabilitation Research and Development	43	1	vii-x	Excluded		1						0
Bolognesi, M., C. R. Nigg, M. Massarini and S. Lippke	2006	Reducing obesity indicators through brief physical activity counseling (PACE) in Italian primary care settings	Annals of Behavioral Medicine	31	2	179-185	Excluded			1					0
Boychuk, R. B., C. J. DeMesa, K. M. Kiyabu, F. Yamamoto, L. G. Yamamoto, R. Sanderson, B. Gartner, R. Donovan, S. Beckham, C. Pang, R. Fanucchi and V. Chong	2006	Change in approach and delivery of medical care in children with asthma: Results from a multicenter emergency department educational asthma management program	Pediatrics	117	4	S145-S151	Excluded				1				0
Brown, M. D., M. J. Reeves, K. Meyerson and S. J. Korzeniewski	2006	Randomized trial of a comprehensive asthma education program after an emergency department visit	Ann Allergy Asthma Immunol	97	1	44-51	Excluded					1			0
Buenaver, L. F., L. McGuire and J. A. Haythornthwaite	2006	Cognitive-behavioral self-help for chronic pain	Journal of Clinical Psychology	62	11	1389-1396	Excluded		1						0
Bull, S., E. Eakin, M. Reeves and R. Kimberly	2006	Multi-level support for physical activity and healthy eating	J Adv Nurs	54	5	585-593	Excluded						1		0
Burckhardt, C. S.	2006	Multidisciplinary approaches for management of fibromyalgia	Current Pharmaceutical Design	12	1	59-66	Excluded		1						0
Buszewicz M, Rait G, Griffin M, Nazareth I, Patel A, Atkinson A, et al.	2006	Self management of arthritis in primary care: randomised controlled trial	BMJ			333:879	Excluded			1					0
Buszewicz, M., G. Rait, M. Griffin, I. Nazareth, A. Patel, A. Atkinson, J. Barlow and A. Haines	2006	Self management of arthritis in primary care: randomised controlled trial	Bmj	333	7574	879	Excluded			1					0
Butterworth, S., A. Linden, W. McClay and M. C. Leo	2006	Effect of motivational interviewing-based health coaching on employees' physical and mental health status	Journal of Occupational Health Psychology	11	4	358-365	Excluded		1						0
Campbell, E., R. A. Walsh, R. Sanson-Fisher, S. Burrows and E. Stojanovski	2006	A group randomised trial of two methods for disseminating a smoking cessation programme to public antenatal clinics: effects on patient outcomes	Tob Control	15	2	97-102	Excluded					1			0
Carroll, D. L. and S. H. Rankin	2006	Comparing interventions in older unpartnered adults after myocardial infarction	Eur J Cardiovasc Nurs	5	1	83-89	Excluded					1			0
Carusone, S. C., M. Loeb and L. Lohfeld	2006	A clinical pathway for treating pneumonia in the nursing home: part I: the nursing perspective	J Am Med Dir Assoc	7	5	271-278	Excluded		1						0
Castro, M.	2006	Asthma education for the frequent emergency department visitor: Does it work?	Annals of Allergy, Asthma and Immunology	97	1	4-6	Excluded					1			0
Celeste-Harris, S. and M. Maryniuk	2006	Educating medical office staff: Enhancing diabetes care in primary care offices	Diabetes Spectrum	19	2	84-89	Excluded		1	1					0
Coiera, E., F. Magrabi, J. I. Westbrook, M. R. Kidd and R. O. Day	2006	Protocol for the quick clinical study: A randomised controlled trial to assess the impact of an online evidence retrieval system on decision-making in general practice	BMC Medical Informatics and Decision Making	6			Excluded		1						0
Cotter, V. T.	2006	Alzheimer's disease: Issues and challenges in primary care	Nursing Clinics of North America	41	1	83-+	Excluded		1						0
Croft, P. and E. Hay	2006	Osteoarthritis in primary care	British Medical Journal	333	7574	867-868	Excluded		1						0
de Blok, B. M., M. H. de Greef, N. H. ten Hacken, S. R. Sprenger, K. Postema and J. B. Wempe	2006	The effects of a lifestyle physical activity counseling program with feedback of a pedometer during pulmonary rehabilitation in patients with COPD: a pilot study	Patient Educ Couns	61	1	48-55	Excluded					1			0
Deakin, T. A., J. E. Cade, R. Williams and D. C. Greenwood	2006	Structured patient education: the diabetes X-PERT Programme makes a difference	Diabet Med	23	9	944-954	Excluded			1					0
DeWalt, D. A., R. M. Malone, M. E. Bryant, M. C. Kosnar, K. E. Corr, R. L. Rothman, C. A. Sueta and M. P. Pignone	2006	A heart failure self-management program for patients of all literacy levels: a randomized, controlled trial [ISRCTN11535170]	BMC Health Serv Res	6		30	Excluded					1			0
Downs, J. A., C. M. Roberts, A. M. Blackmore, P. N. Le Souef and S. C. Jenkins	2006	Benefits of an education programme on the self-management of aerosol and airway clearance treatments for children with cystic fibrosis	Chron Respir Dis	3	1	19-27	Excluded				1				0
Edwards, A., R. Thomas, R. Williams, A. L. Ellner, P. Brown and G. Elwyn	2006	Presenting risk information to people with diabetes: Evaluating effects and preferences for different formats by a web-based randomised controlled trial	Patient Education and Counseling	63	3	336-349	Excluded			1					0
Elder, C., M. Aickin, V. Bauer, J. Cairns and N. Vuckovic	2006	Randomized trial of a whole-system ayurvedic protocol for type 2 diabetes	Altern Ther Health Med	12	5	24-30	Excluded			1					0
Elliott, D., S. McKinley, J. A. Alison, L. M. Aitken and M. T. King	2006	Study protocol: home-based physical rehabilitation for survivors of a critical illness [ACTRN12605000166673]	Crit Care	10	3	R90	Excluded			1					0
Elliott, R. A.	2006	Poor adherence to anti-inflammatory medication in asthma - Reasons, challenges, and strategies for improved disease management	Disease Management & Health Outcomes	14	4	223-233	Excluded			1					0
Engbers, L. H., M. N. van Poppel, A. P. M. Chin and W. van Mechelen	2006	The effects of a controlled worksite environmental intervention on determinants of dietary behavior and self-reported fruit, vegetable and fat intake	BMC Public Health	6		253	Excluded					1			0
Ersek, M., J. A. Turner and C. A. Kemp	2006	Use of the Chronic Pain Coping Inventory to assess older adults' pain coping strategies	Journal of Pain	7	11	833-842	Excluded		1						0
Fenton, J. J., M. D. Levine, L. D. Mahoney, P. J. Heagerty and E. H. Wagner	2006	Bringing geriatricians to the front lines: Evaluation of a quality improvement intervention in primary care	Journal of the American Board of Family Medicine	19	4	331-339	Excluded		1						0
Figar, S., C. Galarza, E. Petrlik, L. Hornstein, G. R. Loria, G. Waisman, M. Rada, E. R. Soriano and F. G. Bernaldo de Quiros	2006	Effect of education on blood pressure control in elderly persons - A randomized controlled trial	American Journal of Hypertension	19	7	737-743	Excluded			1					0
FitzGerald, J. M. and P. G. Gibson	2006	Asthma exacerbations 4: Prevention	Thorax	61	11	992-999	Excluded		1						0
Forslund, K., M. Kihlgren and V. Sorlie	2006	Experiences of adding nurses to increase medical competence at an emergency medical dispatch centre	Accid Emerg Nurs	14	4	230-236	Excluded		1						0
Gabbay, R. A., I. Lendel, T. M. Saleem, G. Shaeffer, A. M. Adelman, D. T. Mauger, M. Collins and R. C. Polomano	2006	Nurse case management improves blood pressure, emotional distress and diabetes complication screening	Diabetes Res Clin Pract	71	1	28-35	Included								1
Gambling, T. and A. F. Long	2006	Exploring patient perceptions of movement through the stages of change model within a diabetes tele-care intervention	J Health Psychol	11	1	117-128	Excluded		1						0
Giese-Davis, J., C. Bliss-Isberg, K. Carson, P. Star, J. Donaghy, M. J. Cordova, N. Stevens, L. Wittenberg, C. Batten and D. Spiegel	2006	The effect of peer counseling on quality of life following diagnosis of breast cancer: an observational study	Psychooncology	15	11	1014-1022	Excluded		1				1		0
Gitlin, L. N., L. Winter, M. P. Dennis, M. Corcoran, S. Schinfeld and W. W. Hauck	2006	A randomized trial of a multicomponent home intervention to reduce functional difficulties in older adults	J Am Geriatr Soc	54	5	809-816	Excluded		1						0
Gitlin, L. N., W. W. Hauck, L. Winter, M. P. Dennis and R. Schulz	2006	Effect of an in-home occupational and physical therapy intervention on reducing mortality in functionally vulnerable older people: preliminary findings	J Am Geriatr Soc	54	6	950-955	Excluded			1					0
Glasgow, R. E., C. C. Nelson, L. A. Strycker and D. K. King	2006	Using RE-AIM metrics to evaluate diabetes self-management support interventions	American Journal of Preventive Medicine	30	1	67-73	Excluded		1						0
Glasgow, R. E., P. A. Nutting, D. J. Toobert, D. K. King, L. A. Strycker, M. Jex, C. O'Neill, H. Whitesides and J. Merenich	2006	Effects of a brief computer-assisted diabetes self-management intervention on dietary, biological and quality-of-life outcomes	Chronic Illn	2	1	27-38	Excluded			1					0
Glazier, R. H., J. Bajcar, N. R. Kennie and K. Willson	2006	A systematic review of interventions to improve diabetes care in socially disadvantaged populations	Diabetes Care	29	7	1675-1688	Excluded		1						0
Goessens, B. M. B., F. L. J. Visseren, A. C. Geerts, J. Wierdsma, H. W. van den Borne, A. Algra and Y. van der Graaf	2006	Self-management of Vascular Patients Activated by the Internet and Nurses: Rationale and Design	Persuasive Technology	3962		162-166	Excluded		1						0
Gregory, D., C. Kimmelstiel, K. Perry, A. Parikh, V. Konstam and M. A. Konstam	2006	Hospital cost effect of a heart failure disease management program: the Specialized Primary and Networked Care in Heart Failure (SPAN-CHF) trial	American heart journal	151	5	1013-1018	Excluded		1						0
Gulsvik, A., F. Gallefoss, A. Dirksen, V. Kinnula, T. Gislason and C. Janson	2006	A critical evaluation of the guidelines of obstructive lung disease and their implementation	Respiratory Medicine	100		S22-S30	Excluded		1						0
Gustavsson, C. and L. von Koch	2006	Applied relaxation in the treatment of long-lasting neck pain: a randomized controlled pilot study	J Rehabil Med	38	2	100-107	Excluded			1					0
Handley, M. A., H. Hammer and D. Schillinger	2006	Navigating the terrain between research and practice: A Collaborative Research Network (CRN) case study in diabetes research	Journal of the American Board of Family Medicine	19	1	85-92	Excluded		1						0
Haringsma, R., G. I. Engels, P. Cuijpers and P. Spinhoven	2006	Effectiveness of the Coping with Depression (CWD) course for older adults provided by the community-based mental health care system in the Netherlands: A randomized controlled field trial	International Psychogeriatrics	18	2	307-325	Excluded			1					0
Haywood, K., S. Marshall and R. Fitzpatrick	2006	Patient participation in the consultation process: A structured review of intervention strategies	Patient Education and Counseling	63	2016-02-01	12-23	Excluded		1						0
Heaven, B., M. Murtagh, T. Rapley, C. May, R. Graham, E. Kaner and R. Thomson	2006	Patients or research subjects? A qualitative study of participation in a randomised controlled trial of a complex intervention	Patient Educ Couns	62	2	260-270	Excluded		1						0
Heaven, C., J. Clegg and P. Maguire	2006	Transfer of communication skills training from workshop to workplace: the impact of clinical supervision	Patient Educ Couns	60	3	313-325	Excluded			1					0
Henderson, A., S. Winch, K. Holzhauser and S. De Vries	2006	The motivation of health professionals to explore research evidence in their practice: An intervention study	J Clin Nurs	15	12	1559-1564	Excluded		1						0
Hill-Briggs, F., T. L. Gary, H. C. Yeh, M. Batts-Turner, N. R. Powe, C. D. Saudek and F. L. Brancati	2006	Association of social problem solving with glycemic control in a sample of urban African Americans with type 2 diabetes	Journal of Behavioral Medicine	29	1	69-78	Excluded		1						0
Hokanson, J. M., R. L. Anderson, D. J. Hennrikus, H. A. Lando and D. M. Kendall	2006	Integrated tobacco cessation counseling in a diabetes self-management training program: a randomized trial of diabetes and reduction of tobacco	Diabetes Educ	32	4	562-570	Excluded			1					0
Horner, S. D.	2006	Home visiting for intervention delivery to improve rural family asthma management	J Community Health Nurs	23	4	213-223	Excluded		1						0
Horowitz, J. A. and A. Cousins	2006	Postpartum depression treatment rates for at-risk women	Nursing Research	55	2	S23-S27	Excluded		1						0
Hunkeler, E. M., W. Katon, L. Tang, J. W. Williams, Jr., K. Kroenke, E. H. Lin, L. H. Harpole, P. Arean, S. Levine, L. M. Grypma, W. A. Hargreaves and J. Unutzer	2006	Long term outcomes from the IMPACT randomised trial for depressed elderly patients in primary care	Bmj	332	7536	259-263	Excluded			1					0
Hurria, A.	2006	We need a geriatric assessment for oncologists	Nature Clinical Practice Oncology	3	12	642-643	Excluded		1						0
Inglis, S. C., S. Pearson, S. Treen, T. Gallasch, J. D. Horowitz and S. Stewart	2006	Extending the horizon in chronic heart failure: effects of multidisciplinary, home-based intervention relative to usual care	Circulation	114	23	2466-2473	Excluded					1			0
J√ºni, P., S. Reichenbach and P. Dieppe	2006	Osteoarthritis: rational approach to treating the individual	Best Practice and Research: Clinical Rheumatology	20	4	721-740	Excluded		1						0
Jonsson, B., P. Lindberg, N. Oscarson and K. Ohrn	2006	Improved compliance and self-care in patients with periodontitis--a randomized control trial	Int J Dent Hyg	4	2	77-83	Excluded					1			0
Kinder, L. S., W. J. Katon, E. Ludman, J. Russo, G. Simon, E. H. B. Lin, P. Ciechanowski, M. Von Korff and B. Young	2006	Improving depression care in patients with diabetes and multiple complications	Journal of General Internal Medicine	21	10	1036-1041	Excluded			1					0
King, D. K., P. A. Estabrooks, L. A. Strycker, D. J. Toobert, S. S. Bull and R. E. Glasgow	2006	Outcomes of a multifaceted physical activity regimen as part of a diabetes self-management intervention	Ann Behav Med	31	2	128-137	Excluded			1					0
King, E. B., R. P. Gregory and M. E. Flannery	2006	Feasibility test of a shared care network for children with type 1 diabetes mellitus	Diabetes Educator	32	5	723-+	Excluded				1				0
Knight, K. M., T. Dornan and C. Bundy	2006	The diabetes educator: Trying hard, but must concentrate more on behaviour	Diabetic Medicine	23	5	485-501	Excluded		1						0
Kolbe-Alexander, T. L., K. E. Charlton and E. V. Lambert	2006	Effectiveness of a community basedlow intensity exercise program for older adults	Journal of Nutrition, Health and Aging	10	1	21-29	Excluded			1					0
Kronhed, A. C. G., C. Blomberg, O. L√∂fman, T. Timpka and M. M√∂ller	2006	Evaluation of an osteoporosis and fall risk intervention program for community-dwelling elderly. A quasi-experimental study of behavioral modifications	Aging Clinical and Experimental Research	18	3	235-241	Excluded		1						0
Krumholz, H. M., P. M. Currie, B. Riegel, C. O. Phillips, E. D. Peterson, R. Smith, C. W. Yancy and D. P. Faxon	2006	A taxonomy for disease management - A scientific statement from the American Heart Association Disease Management Taxonomy Writing Group	Circulation	114	13	1432-1445	Excluded		1						0
Lamers, F., C. C. Jonkers, H. Bosma, J. P. Diederiks and J. T. van Eijk	2006	Effectiveness and cost-effectiveness of a minimal psychological intervention to reduce non-severe depression in chronically ill elderly patients: the design of a randomised controlled trial [ISRCTN92331982]	BMC Public Health	6		161	Excluded		1						0
Lancaster, T.	2006	Telephone care was more effective than standard care for smoking cessation in daily smokers: Commentary	Evidence-Based Medicine	11	5	137	Excluded			1					0
Lenssen, A. F., Y. H. F. Crijns, E. M. H. Waltj√©, G. M. Roox, M. J. A. Van Steyn, R. J. T. Geesink, P. A. Van Den Brandt and R. A. De Bie	2006	Effectiveness of prolonged use of continuous passive motion (CPM) as an adjunct to physiotherapy following total knee arthroplasty: Design of a randomised controlled trial [ISRCTN85759656]	BMC Musculoskeletal Disorders	7			Excluded			1					0
Lin, E. H., W. Katon, C. Rutter, G. E. Simon, E. J. Ludman, M. Von Korff, B. Young, M. Oliver, P. C. Ciechanowski, L. Kinder and E. Walker	2006	Effects of enhanced depression treatment on diabetes self-care	Ann Fam Med	4	1	46-53	Excluded			1					0
Lindenmeyer, A., H. Hearnshaw, E. Vermeire, P. Van Royen, J. Wens and Y. Biot	2006	Interventions to improve adherence to medication in people with type 2 diabetes mellitus: a review of the literature on the role of pharmacists	Journal of Clinical Pharmacy and Therapeutics	31	5	409-419	Excluded		1						0
Linton, S. J. and E. Nordin	2006	A 5-year follow-up evaluation of the health and economic consequences of an early cognitive behavioral intervention for back pain: A randomized, controlled trial	Spine	31	8	853-858	Excluded			1					0
Lipchik, G. L., T. A. Smitherman, D. B. Penzien and K. A. Holroyd	2006	Basic principles and techniques of cognitive-behavioral therapies for comorbid psychiatric symptoms among headache patients	Headache	46		S119-S132	Excluded		1						0
Lyneham, H. J. and R. M. Rapee	2006	Evaluation of therapist-supported parent-implemented CBT for anxiety disorders in rural children	Behav Res Ther	44	9	1287-1300	Excluded				1				0
MacGregor, K., M. Handley, S. Wong, C. Sharifi, K. Gjeltema, D. Schillinger and T. Bodenheimer	2006	Behavior-change action plans in primary care: A feasibility study of clinicians	Journal of the American Board of Family Medicine	19	3	215-223	Excluded		1						0
Maerki, A., G. B. Bauer, E. Angst, C. R. Nigg, G. Gillmann and T. M. Gehring	2006	Systematic counselling by general practitioners for promoting physical activity in elderly patients: a feasibility study	Swiss Medical Weekly	136	29-30	482-488	Excluded		1						0
Mahoney, E. K., S. A. Trudeau, S. E. Penyack and C. E. MacLeod	2006	Challenges to intervention implementation: lessons learned in the Bathing Persons with Alzheimer's Disease at Home study	Nurs Res	55	2 Suppl	S10-16	Excluded					1			0
May, S., P. Lester, M. Ilardi and M. J. Rotheram-Borus	2006	Childbearing among daughters of parents with HIV	Am J Health Behav	30	1	72-84	Excluded			1					0
McCormick, M. C., J. Brooks-Gunn, S. L. Buka, J. Goldman, J. Yu, M. Salganik, D. T. Scott, F. C. Bennett, L. L. Kay, J. C. Bernbaum, C. R. Bauer, C. Martin, E. R. Woods, A. Martin and P. H. Casey	2006	Early intervention in low birth weight premature infants: results at 18 years of age for the Infant Health and Development Program	Pediatrics	117	3	771-780	Excluded		1						0
McFarlane, J. M., J. Y. Groff, J. A. O'Brien and K. Watson	2006	Secondary prevention of intimate partner violence: a randomized controlled trial	Nurs Res	55	1	52-61	Excluded			1					0
McGeoch, G. R., K. J. Willsman, C. A. Dowson, G. I. Town, C. M. Frampton, F. J. McCartin, J. M. Cook and M. J. Epton	2006	Self-management plans in the primary care of patients with chronic obstructive pulmonary disease	Respirology	11	5	611-618	Included								1
McIntyre, H. D.	2006	DAFNE (Dose Adjusment for Normal Eating): Structured education in insulin replacement therapy for type 1 diabetes	Medical Journal of Australia	184	7	317-318	Excluded		1						0
McKinstry, B., J. Hanley, D. Heaney, L. McCloughan, R. Elton and D. J. Webb	2006	Impact on hypertension control of a patient-held guideline: A randomised controlled trial	British Journal of General Practice	56	532	842-847	Excluded			1					0
Melville, C. A., S. A. Cooper, J. Morrison, J. Finlayson, L. Allan, N. Robinson, E. Burns and G. Martin	2006	The outcomes of an intervention study to reduce the barriers experienced by people with intellectual disabilities accessing primary health care services	J Intellect Disabil Res	50	Pt 1	11-17	Excluded		1						0
Merelle, S. Y. M., M. J. Sorbi and J. Passchier	2006	The preliminary effectiveness of migraine lay trainers in a home-based behavioural management training	Patient Education and Counseling	61	2	307-311	Excluded						1		0
Moffett, J. and S. McLean	2006	The role of physiotherapy in the management of non-specific back pain and neck pain	Rheumatology	45	4	371-378	Excluded		1						0
Mooney, M. E., A. M. Leventhal and D. K. Hatsukami	2006	Attitudes and knowledge about nicotine and nicotine replacement therapy	Nicotine Tob Res	8	3	435-446	Excluded			1					0
Morales, J. M. and A. Sarri√°	2006	Alternative healthcare models for patients with heart failure: A systematic review	Revista de Calidad Asistencial	21	1	51-60	Excluded		1						0
Morasco, B. J., E. A. Dornelas, E. H. Fischer, C. Oncken and H. A. Lando	2006	Spontaneous smoking cessation during pregnancy among ethnic minority women: a preliminary investigation	Addict Behav	31	2	203-210	Excluded		1						0
Morey, M. C., C. Ekelund, M. Pearson, G. Crowley, M. Peterson, R. Sloane, C. Pieper, E. McConnell and H. Bosworth	2006	Project LIFE: a partnership to increase physical activity in elders with multiple chronic illnesses	J Aging Phys Act	14	3	324-343	Excluded			1					0
Morris, N. S., C. D. MacLean and B. Littenberg	2006	Literacy and health outcomes: a cross-sectional study in 1002 adults with diabetes	BMC Fam Pract	7		49	Excluded		1						0
Nathan, J. A., L. Pearce, C. Field, N. Dotesio-Eyres, L. D. Sharples, F. Cafferty and C. M. Laroche	2006	A randomized controlled trial of follow-up of patients discharged from the hospital following acute asthma: best performed by specialist nurse or doctor?	Chest	130	1	51-57	Excluded					1			0
Newlin, K., G. D. Melkus, V. Jefferson, S. Langerman, J. Womack and D. Chyun	2006	Recruitment of black women with type 2 diabetes into a self-management intervention trial	Ethn Dis	16	4	956-962	Excluded		1						0
Ng, S., A. Lo, G. Lee, M. Lam, E. Yeong, M. Koo, S. Tsoi, D. Chow, O. Lau, K. Fung, A. Lai, D. Fung, A. Tam, S. So and V. Lau	2006	Report of the outcomes of occupational therapy programmes for elderly persons with mild cognitive impairment (MCI) in community elderly centres	Hong Kong Journal of Occupational Therapy	16		16-22	Excluded		1	1					0
Nicholas, M. K., A. R. Molloy and C. Brooker	2006	Using opioids with persisting noncancer pain: A biopsychosocial perspective	Clinical Journal of Pain	22	2	137-146	Excluded		1						0
Nielsen, A. B. S., N. D. Olivarius, D. Gannik, C. Hindsberger and H. Hollnagel	2006	Structured personal diabetes care in primary health care affects only women's HbA(1c)	Diabetes Care	29	5	963-969	Excluded			1					0
Noel-Weiss, J., A. Rupp, B. Cragg, V. Bassett and A. K. Woodend	2006	Randomized controlled trial to determine effects of prenatal breastfeeding workshop on maternal breastfeeding self-efficacy and breastfeeding duration	J Obstet Gynecol Neonatal Nurs	35	5	616-624	Excluded					1			0
Nordin, M., F. Balagu√© and C. Cedraschi	2006	Nonspecific lower-back pain: Surgical versus nonsurgical treatment	Clinical Orthopaedics and Related Research		443	156-167	Excluded		1						0
Norris, S. L., F. M. Chowdhury, K. Van Le, T. Horsley, J. N. Brownstein, X. Zhang, L. Jack Jr and D. W. Satterfield	2006	Effectiveness of community health workers in the care of persons with diabetes	Diabetic Medicine	23	5	544-556	Excluded		1						0
Nucifora, G., M. C. Albanese, P. De Biaggio, D. Caliandro, D. Gregori, P. Goss, D. Miani, C. Fresco, P. Rossi, A. Bulfoni and P. M. Fioretti	2006	Lack of improvement of clinical outcomes by a low-cost, hospital-based heart failure management programme	Journal of Cardiovascular Medicine	7	8	614-622	Excluded					1			0
Nuñez M, Nuñez E, Segur JM, Macule F, Quinto L, Hernandez MV, Vilalta C.	2006	The effect of an educational program to improve health-related quality of life in patients with osteoarthritis on waiting list for total knee replacement: a randomized study.	Osteoarthritis Cartilage	14	3	279-85	Excluded					1			0
Oman, D., J. Hedberg and C. E. Thoresen	2006	Passage meditation reduces perceived stress in health professionals: a randomized, controlled trial	J Consult Clin Psychol	74	4	714-719	Excluded			1					0
Patrick, K., K. J. Calfas, G. J. Norman, M. F. Zabinski, J. F. Sallis, J. Rupp, J. Covin and J. Cella	2006	Randomized controlled trial of a primary care and home-based intervention for physical activity and nutrition behaviors: PACE+ for adolescents	Arch Pediatr Adolesc Med	160	2	128-136	Excluded				1				0
Persell, S. D.	2006	Determining best strategies for improving hypertension care	Journal of Clinical Outcomes Management	13	10		Excluded		1						0
Piatt, G. A., T. J. Orchard, S. Emerson, D. Simmons, T. J. Songer, M. M. Brooks, M. Korytkowski, L. M. Siminerio, U. Ahmad and J. C. Zgibor	2006	Translating the chronic care model into the community: results from a randomized controlled trial of a multifaceted diabetes care intervention	Diabetes Care	29	4	811-817	Excluded			1					0
Piraino, B.	2006	Nurses and physicians working together	Peritoneal Dialysis International	26	6	641-642	Excluded		1						0
Pridham, K. A., M. M. Krolikowski, R. K. Limbo, J. Paradowski, N. Rudd, J. R. Meurer, A. Uttech and J. B. Henriques	2006	Guiding mothers' management of health problems of very low birth-weight infants	Public Health Nurs	23	3	205-215	Excluded				1				0
Rabinowitz, Y. G., B. T. Mausbach, D. W. Coon, C. Depp, L. W. Thompson and D. Gallagher-Thompson	2006	The moderating effect of self-efficacy on intervention response in women family caregivers of older adults with dementia	Am J Geriatr Psychiatry	14	8	642-649	Excluded			1					0
Raymond 3rd, D. M. and S. L. Lusk	2006	Staging workers' use of hearing protection devices: application of the transtheoretical model	AAOHN journal : official journal of the American Association of Occupational Health Nurses	54	4	165-172	Excluded		1	1					0
Redman, B. K.	2006	Ethically problematic assumptions regarding patient self management and barriers to improved outcomes	Expert Review of Pharmacoeconomics and Outcomes Research	6	5	489-494	Excluded		1						0
Robinson A, Lee V, Kennedy A, Middleton L, Rogers A, Thompson DG, Reeves D	2006	A randomised controlled trial of self-help interventions in patients with a primary care diagnosis of irritable bowel syndrome	Gut	55		643-648	Excluded			1					0
Rosenfeld, M., A. Seferiadis and R. Gunnarsson	2006	Active involvement and intervention in patients exposed to whiplash trauma in automobile crashes reduces costs: a randomized, controlled clinical trial and health economic evaluation	Spine (Phila Pa 1976)	31	16	1799-1804	Excluded		1	1					0
Rubak, S., A. Sandbaek, T. Lauritzen, K. Borch-Johnsen and B. Christensen	2006	An education and training course in motivational interviewing influence: GPs' professional behaviour - ADDITION Denmark	British Journal of General Practice	56	527	429-436	Excluded			1					0
Rucker-Whitaker, C., K. J. Flynn, G. Kravitz, C. Eaton, J. E. Calvin and L. H. Powell	2006	Understanding African-American participation in a behavioral intervention: results from focus groups	Contemp Clin Trials	27	3	274-286	Excluded		1						0
Sanford, J. A., P. C. Griffiths, P. Richardson, K. Hargraves, T. Butterfield and H. Hoenig	2006	The effects of in-home rehabilitation on task self-efficacy in mobility-impaired adults: A randomized clinical trial	J Am Geriatr Soc	54	11	1641-1648	Excluded					1			0
Schacher, C., Y. Dhein, C. Munks-Lederer, T. Vollmer and H. Worth	2006	[Evaluation of a structured outpatient education program for adult asthmatics]	Dtsch Med Wochenschr	131	12	606-610	Excluded	1				1			0
Schatz, M., C. Gibbons, C. Nelle, K. Harden and R. S. Zeiger	2006	Impact of a care manager on the outcomes of higher risk asthmatic patients: a randomized controlled trial	J Asthma	43	3	225-229	Excluded					1		1	0
Seemungal, T. A. R. and J. A. Wedzicha	2006	Integrated care: A new model for COPD management?	European Respiratory Journal	28	1	4-6	Excluded		1						0
Selkowitz, D. M., K. Kulig, E. M. Poppert, S. P. Flanagan, N. D. Matthews, G. J. Beneck, J. M. Popovich Jr, J. R. Lona, K. A. Yamada, W. S. Burke, C. Ervin and C. M. Powers	2006	The immediate and long-term effects of exercise and patient education on physical, functional, and quality-of-life outcome measures after single-level lumbar microdiscectomy: A randomized controlled trial protocol	BMC Musculoskeletal Disorders	7			Excluded		1						0
Sells, D., L. Davidson, C. Jewell, P. Falzer and M. Rowe	2006	The treatment relationship in peer-based and regular case management for clients with severe mental illness	Psychiatr Serv	57	8	1179-1184	Excluded			1					0
Sherman, M. D.	2006	Updates and five-year evaluation of the S.A.F.E. program: a family psychoeducational program for serious mental illness	Community Ment Health J	42	2	213-219	Excluded		1						0
Shin, Y. H., S. K. Yun, H. J. Jang and J. H. Lim	2006	A tailored program for the promotion of physical exercise among Korean adults with chronic diseases	Applied Nursing Research	19	2	88-94	Excluded		1						0
Shojania, K. G., S. R. Ranji, K. M. McDonald, J. M. Grimshaw, V. Sundaram, R. J. Rushakoff and D. K. Owens	2006	Effects of quality improvement strategies for type 2 diabetes on glycemic control - A meta-regression analysis	Jama-Journal of the American Medical Association	296	4	427-440	Excluded		1						0
Short, L. M., Z. J. Surprenant and J. M. Harris, Jr.	2006	A community-based trial of an online intimate partner violence CME program	Am J Prev Med	30	2	181-185	Excluded			1					0
Siebolds, M., O. Gaedeke and U. Schwedes	2006	Self-monitoring of blood glucose--psychological aspects relevant to changes in HbA1c in type 2 diabetic patients treated with diet or diet plus oral antidiabetic medication	Patient Educ Couns	62	1	104-110	Excluded					1			0
Simon GE, Ludman EJ, Bauer MS, Unützer J, Operskalski B.	2006	Long-term effectiveness and cost of a systematic care program for bipolar disorder.	Arch Gen Psychiatry	63	5	500-8	Excluded			1		1			0
Sisk, J. E., P. L. Hebert, C. R. Horowitz, M. A. McLaughlin, J. J. Wang and M. R. Chassin	2006	Effects of nurse management on the quality of heart failure care in minority communities: a randomized trial	Ann Intern Med	145	4	273-283	Excluded					1			0
Smeulders, E. S. T. F., J. C. M. Van Haastregt, E. F. M. Van Hoef, J. T. M. Van Eijk and G. I. J. M. Kempen	2006	Evaluation of a self-management programme for congestive heart failure patients: Design of a randomised controlled trial	BMC Health Services Research	6			Excluded		1						0
Smit, A., H. Kluiter, H. J. Conradi, K. van der Meer, B. G. Tiemens, J. A. Jenner, T. W. van Os and J. Ormel	2006	Short-term effects of enhanced treatment for depression in primary care: results from a randomized controlled trial	Psychol Med	36	1	15-26	Excluded				1		1		0
Sockrider, M. M., S. Abramson, E. Brooks, A. C. Caviness, S. Pilney, C. Koerner and C. G. Macias	2006	Delivering tailored asthma family education in a pediatric emergency department setting: A pilot study	Pediatrics	117	4	S135-S144	Excluded				1	1			0
Sone, H., K. Kawai, H. Takagi, N. Yamada and M. Kobayashi	2006	Outcome of one-year of specialist care of patients with type 2 diabetes: A multi-center prospective survey (JDDM 2)	Internal Medicine	45	9	589-597	Excluded		1						0
Streisand, R. and L. Mednick	2006	Development of the diabetes education, counseling, information delivery and evaluation (DECIDE) program: A health promotion intervention for preadolescents with type 1 diabetes	Journal of Clinical Psychology in Medical Settings	13	2	189-199	Excluded		1						0
Strong, L. L., M. Von Korff, K. Saunders and J. E. Moore	2006	Cost-effectiveness of two self-care interventions to reduce disability associated with back pain	Spine (Phila Pa 1976)	31	15	1639-1645	Excluded						1		0
Sturt, J., H. Hearnshaw, A. Farmer, J. Dale and S. Eldridge	2006	The Diabetes Manual trial protocol - a cluster randomized controlled trial of a self-management intervention for type 2 diabetes [ISRCTN06315411]	BMC Fam Pract	7		45	Excluded		1						0
Sturt, J., H. Taylor, A. Docherty, J. Dale and T. Louise	2006	A psychological approach to providing self-management education for people with type 2 diabetes: the Diabetes Manual	BMC Fam Pract	7		70	Excluded		1						0
Suni, J., M. Rinne, A. Natri, M. P. Statistisian, J. Parkkari and H. Alaranta	2006	Control of the lumbar neutral zone decreases low back pain and improves self-evaluated work ability - A 12-month randomized controlled study	Spine	31	18	E611-E620	Excluded					1			0
Swerissen H, Belfrage J, Weeks A, Jordan L, Walker C, Furler J, McAvoy B, Carter M, Peterson C.	2006	A randomised control trial of a self-management program for people with a chronic illness from Vietnamese, Chinese, Italian and Greek backgrounds.	Patient Educ Couns	64	1	360-8	Excluded						1		0
Tan, W. C. and N. A√Øt-Khaled	2006	Dissemination and implementation of guidelines for the treatment of asthma	International Journal of Tuberculosis and Lung Disease	10	7	710-716	Excluded		1						0
Tezel, A. and S. G√∂z√ºm	2006	Comparison of effects of nursing care to problem solving training on levels of depressive symptoms in post partum women	Patient Education and Counseling	63	2016-02-01	64-73	Excluded		1						0
Timonen, L., T. Rantanen, E. Makinen, T. E. Timonen, T. Tormakangas and R. Sulkava	2006	Effects of a group-based exercise program on functional abilities in frail older women after hospital discharge	Aging Clin Exp Res	18	1	50-56	Excluded			1					0
van 't Veer-Tazelaar, N., H. van Marwijk, P. van Oppen, G. Nijpels, H. van Hout, P. Cuijpers, W. Stalman and A. Beekman	2006	Prevention of anxiety and depression in the age group of 75 years and over: a randomised controlled trial testing the feasibility and effectiveness of a generic stepped care programme among elderly community residents at high risk of developing anxiety and depression versus usual care [ISRCTN26474556]	BMC Public Health	6		186	Excluded		1	1					0
van Egmond-Frohlich, A., W. Brauer, H. Goldschmidt, H. Hoff-Emden, J. Oepen and E. Zimmermann	2006	[Effects of a programme for structured outpatient follow-up care after inpatient rehabilitation of obese children and adolescents--a multicentre, randomized study]	Rehabilitation (Stuttg)	45	1	40-51	Excluded	1			1				0
van Meijel, B., C. Kruitwagen, M. van der Gaag, R. S. Kahn and M. H. Grypdonck	2006	An intervention study to prevent relapse in patients with schizophrenia	J Nurs Scholarsh	38	1	42-49	Excluded			1					0
van Sluijs, E. M. F., M. N. M. van Poppel, J. W. R. Twisk and W. van Mechelen	2006	Physical activity measurements affected participants' behavior in a randomized controlled trial	Journal of Clinical Epidemiology	59	4	404-411	Excluded			1					0
van Wier, M. F., G. A. Ariens, J. C. Dekkers, I. J. Hendriksen, N. P. Pronk, T. Smid and W. van Mechelen	2006	ALIFE@Work: a randomised controlled trial of a distance counselling lifestyle programme for weight control among an overweight working population [ISRCTN04265725]	BMC Public Health	6		140	Excluded		1				1		0
van Zanten, S. V.	2006	A self help guidebook reduced primary care consultations in irritable bowel syndrome	Evidence-Based Medicine	11	6	179	Excluded		1						0
Veltro, F., L. Magliano, P. Morosini, E. Fasulo, G. Pedicini, I. Cascavilla and I. Falloon	2006	[Randomised controlled trial of a behavioural family intervention: 1 year and 11-years follow-up]	Epidemiol Psichiatr Soc	15	1	44-51	Excluded	1		1	1				0
Vidrine, D. J., R. C. Arduino and E. R. Gritz	2006	Impact of a cell phone intervention on mediating mechanisms of smoking cessation in individuals living with HIV/AIDS	Nicotine Tob Res	8 Suppl 1		S103-108	Excluded					1			0
Walders, N., C. Kercsmar, M. Schluchter, S. Redline, H. L. Kirchner and D. Drotar	2006	An interdisciplinary intervention for undertreated pediatric asthma	Chest	129	2	292-299	Excluded				1	1			0
Wallen, M. and K. Stagnitti	2006	There was insufficient evidence to conclude whether parent-mediated early intervention was effective for children with autism: Commentary	Australian Occupational Therapy Journal	53	2	137-139	Excluded				1				0
Walsh, J. M. E., K. M. McDonald, K. G. Shojania, V. Sundaram, S. Nayak, R. Lewis, D. K. Owens and M. K. Goldstein	2006	Quality improvement strategies for hypertension management - A systematic review	Medical Care	44	7	646-657	Excluded		1						0
Wasson, J. H., T. Ahles, D. Johnson, A. Kabcenell, A. Lewis and M. M. Godfrey	2006	Resource planning for patient-centered, collaborative care	Journal of Ambulatory Care Management	29	3	207-214	Excluded		1						0
Wearden, A. J. and C. Chew-Graham	2006	Managing chronic fatigue syndrome in UK primary care: Challenges and opportunities	Chronic Illness	2	2	143-153	Excluded		1						0
Welch, G. and R. Shayne	2006	Interactive behavioral technologies and diabetes self-management support: recent research findings from clinical trials	Curr Diab Rep	6	2	130-136	Excluded		1						0
Wiggers, L. C. W., E. M. A. Smets, F. J. Oort, R. J. G. Peters, M. N. Storm-Versloot, H. Vermeulen, H. C. J. M. De Haes and D. A. Legemate	2006	The effect of a minimal intervention strategy in addition to nicotine replacement therapy to support smoking cessation in cardiovascular outpatients: A randomized clinical trial	European Journal of Cardiovascular Prevention and Rehabilitation	13	6	931-937	Excluded					1			0
Williams, G. C., H. A. McGregor, D. Sharp, C. Levesque, R. W. Kouides, R. M. Ryan and E. L. Deci	2006	Testing a self-determination theory intervention for motivating tobacco cessation: supporting autonomy and competence in a clinical trial	Health Psychol	25	1	91-101	Excluded							1	0
Wilson, B. J., N. Torrance, J. Mollison, M. S. Watson, A. Douglas, Z. Miedzybrodzka, R. Gordon, S. Wordsworth, M. Campbell, N. Haites and A. Grant	2006	Cluster randomized trial of a multifaceted primary care decision-support intervention for inherited breast cancer risk	Family Practice	23	5	537-544	Excluded			1					0
Wingham, J., H. M. Dalal, K. G. Sweeney and P. H. Evans	2006	Listening to patients: choice in cardiac rehabilitation	Eur J Cardiovasc Nurs	5	4	289-294	Excluded		1						0
Wood-Baker, R., S. McGlone, A. Venn and E. H. Walters	2006	Written action plans in chronic obstructive pulmonary disease increase appropriate treatment for acute exacerbations	Respirology	11	5	619-626	Included								1
Yancey, A. K., W. J. McCarthy, G. G. Harrison, W. K. Wong, J. M. Siegel and J. Leslie	2006	Challenges in improving fitness: Results of a community-based, randomized, controlled lifestyle change intervention	Journal of Women's Health	15	4	412-429	Excluded					1			0
Yardley, L. and S. Kirby	2006	Evaluation of booklet-based self-management of symptoms in Meniere disease: A randomized controlled trial	Psychosomatic Medicine	68	5	762-769	Excluded						1		0
Zoffmann, V. and T. Lauritzen	2006	Guided self-determination improves life skills with type 1 diabetes and A1C in randomized controlled trial	Patient Educ Couns	64	2016-03-01	78-86	Excluded					1			0
Adolfsson, E. T., M. L. Walker-Engstrom, B. Smide and K. Wikblad	2007	Patient education in type 2 diabetes: a randomized controlled 1-year follow-up study	Diabetes Res Clin Pract	76	3	341-350	Excluded		1						0
Ahmad, F., S. Hogg-Johnson, D. E. Stewart and W. Levinson	2007	Violence involving intimate partners - Prevalence in Canadian family practice	Canadian Family Physician	53		461-468	Excluded		1						0
Akers, L., H. H. Severson, J. A. Andrews and E. Lichtenstein	2007	Cost-effectiveness of self-help smokeless tobacco cessation programs	Nicotine Tob Res	9	9	907-914	Excluded		1						0
Alkema, G. E., K. H. Wilber, G. R. Shannon and D. Allen	2007	Reduced mortality: the unexpected impact of a telephone-based care management intervention for older adults in managed care	Health Serv Res	42	4	1632-1650	Excluded			1					0
Ammentorp, J., S. Sabroe, P. E. Kofoed and J. Mainz	2007	The effect of training in communication skills on medical doctors' and nurses' self-efficacy. A randomized controlled trial	Patient Educ Couns	66	3	270-277	Excluded			1					0
Amoako, E. and A. H. Skelly	2007	Managing uncertainty in diabetes: An intervention for older African American women	Ethnicity and Disease	17	3	515-521	Excluded					1			0
Arnetz, J. E. and H. Hasson	2007	Evaluation of an educational "toolbox" for improving nursing staff competence and psychosocial work environment in elderly care: results of a prospective, non-randomized controlled intervention	Int J Nurs Stud	44	5	723-735	Excluded			1					0
Barlow, J., H. Davis, E. McIntosh, P. Jarrett, C. Mockford and S. Stewart-Brown	2007	Role of home visiting in improving parenting and health in families at risk of abuse and neglect: results of a multicentre randomised controlled trial and economic evaluation	Arch Dis Child	92	3	229-233	Excluded					1			0
Barnet, B., J. Liu, M. DeVoe, K. Alperovitz-Bichell and A. K. Duggan	2007	Home visiting for adolescent mothers: Effects on parenting, maternal life course, and primary care linkage	Annals of Family Medicine	5	3	224-232	Excluded				1				0
Battersby, M., P. Harvey, P. D. Mills, E. Kalucy, R. G. Pols, P. A. Frith, P. McDonald, A. Esterman, G. Tsourtos, R. Donato, R. Pearce and C. McGowan	2007	SA HealthPlus: a controlled trial of a statewide application of a generic model of chronic illness care	Milbank Q	85	1	37-67	Excluded			1					0
Bayliss, E. A., J. L. Ellis and J. F. Steiner	2007	Barriers to self-management and quality-of-life outcomes in seniors with multimorbidities	Annals of Family Medicine	5	5	395-402	Excluded		1						0
Bennett, J. A., K. S. Lyons, K. Winters-Stone, L. M. Nail and J. Scherer	2007	Motivational interviewing to increase physical activity in long-term cancer survivors: a randomized controlled trial	Nurs Res	56	1	18-27	Excluded			1					0
Bilsker, D., E. M. Goldner and W. Jones	2007	Health service patterns indicate potential benefit of supported self-management for depression in primary care	Canadian Journal of Psychiatry-Revue Canadienne De Psychiatrie	52	2	86-95	Excluded		1						0
Boccellari, A., J. Alvidrez, M. Shumway, V. Kelly, G. Merrill, M. Gelb, S. Smart and R. L. Okin	2007	Characteristics and psychosocial needs of victims of violent crime identified at a public-sector hospital: data from a large clinical trial	General Hospital Psychiatry	29	3	236-243	Excluded		1						0
Bond, C.	2007	The MEDMAN study: A randomized controlled trial of community pharmacy-led medicines management for patients with coronary heart disease	Family Practice	24	2	189-200	Excluded				1				0
Bosworth, H. B., M. K. Olsen, T. Dudley, M. Orr, A. Neary, M. Harrelson, M. Adams, L. P. Svetkey, R. J. Dolor and E. Z. Oddone	2007	The Take Control of Your Blood pressure (TCYB) study: study design and methodology	Contemp Clin Trials	28	1	33-47	Excluded		1						0
Boyd, C. M., C. Boult, E. Shadmi, B. Leff, R. Brager, L. Dunbar, J. L. Wolff and S. Wegener	2007	Guided care for multimorbid older adults	Gerontologist	47	5	697-704	Excluded		1						0
Brock, G., S. Carrier, R. Casey, J. E. Tarride, S. Elliott, H. Dugr√©, C. Rousseau, P. D'Angelo and I. Defoy	2007	Can an educational program optimize pde5i therapy? A study of canadian primary care practices	Journal of Sexual Medicine	4	5	1404-1413	Excluded			1					0
Brooten, D., J. M. Youngblut, D. Donahue, M. Hamilton, J. Hannan and D. Felber Neff	2007	Women with high-risk pregnancies, problems, and APN interventions	J Nurs Scholarsh	39	4	349-357	Excluded		1						0
Brown, C., J. Hennings, A. L. Caress and M. R. Partridge	2007	Lay educators in asthma self management: reflections on their training and experiences	Patient Educ Couns	68	2	131-138	Excluded		1	1					0
Brownstein, J. N., F. M. Chowdhury, S. L. Norris, T. Horsley, L. Jack Jr, X. Zhang and D. Satterfield	2007	Effectiveness of Community Health Workers in the Care of People with Hypertension	American Journal of Preventive Medicine	32	5	435-447	Excluded		1						0
Buckley, B., M. C. Byrne, B. Dineen and S. M. Smith	2007	Service organisation for the secondary prevention of ischaemic heart disease	Cochrane Database of Systematic Reviews		4		Excluded		1						0
Buckley, T., S. McKinley, R. Gallagher, K. Dracup, D. K. Moser and L. M. Aitken	2007	The effect of education and counselling on knowledge, attitudes and beliefs about responses to acute myocardial infarction symptoms	Eur J Cardiovasc Nurs	6	2	105-111	Excluded					1			0
Cano-Garcinuno, A., C. Diaz-Vazquez, I. Carvajal-Uruena, M. Praena-Crespo, A. Gatti-Vinoly and I. Garcia-Guerra	2007	Group education on asthma for children and caregivers: a randomized, controlled trial addressing effects on morbidity and quality of life	J Investig Allergol Clin Immunol	17	4	216-226	Excluded				1				0
Champion, V., C. S. Skinner, S. Hui, P. Monahan, B. Juliar, J. Daggy and U. Menon	2007	The effect of telephone versus print tailoring for mammography adherence	Patient Educ Couns	65	3	416-423	Excluded			1					0
Chaudhry, S. I., B. Barton, J. Mattera, J. Spertus and H. M. Krumholz	2007	Randomized trial of Telemonitoring to Improve Heart Failure Outcomes (Tele-HF): study design	J Card Fail	13	9	709-714	Excluded		1						0
Chew-Graham, C. A., K. Lovell, C. Roberts, R. Baldwin, M. Morley, A. Burns, D. Richards and H. Burroughs	2007	A randomised controlled trial to test the feasibility of a collaborative care model for the management of depression in older people	Br J Gen Pract	57	538	364-370	Excluded					1			0
Chou, R., A. Qaseem, V. Snow, D. Casey, J. T. Cross, Jr., P. Shekelle and D. K. Owens	2007	Diagnosis and treatment of low back pain: A joint clinical practice guideline from the American college of physicians and the American pain society	Annals of Internal Medicine	147	7	478-491	Excluded		1						0
Christison-Lagay, J.	2007	Facilitating diabetes self-management goal setting in a real-world primary care center	Diabetes Educator	33		145S-150S	Excluded		1						0
Clark NM, Gong ZM, Wang SJ, Lin X, Bria WF, Johnson TR.	2007	A randomized trial of a self-regulation intervention for women with asthma.	Chest	132	1	88-97	Excluded			1					0
Cleland, J. A., S. Hall, D. Price and A. J. Lee	2007	An exploratory, pragmatic, cluster randomised trial of practice nurse training in the use of asthma action plans	Prim Care Respir J	16	5	311-318	Excluded			1					0
Connock, M., C. Stevens, A. Fry-Smith, S. Jowett, D. Fitzmaurice, D. Moore and F. Song	2007	Clinical effectiveness and cost-effectiveness of different models of managing long-term oral anticoagulation therapy: a systematic review and economic modelling	Health Technol Assess	11	38	iii-iv, ix-66	Excluded		1						0
Coronado, G. D., B. Thompson, S. Tejeda, R. Godina and L. Chen	2007	Sociodemographic factors and self-management practices related to type 2 diabetes among Hispanics and non-Hispanic whites in a rural setting	J Rural Health	23	1	49-54	Excluded		1						0
Corser, W., M. Holmes-Rovner, C. Lein and V. Gossain	2007	A shared decision-making primary care intervention for type 2 diabetes	Diabetes Educator	33	4	700-708	Excluded		1						0
Crespo, R. and M. Shrewsberry	2007	Factors associated with integrating self-management support into primary care	Diabetes Educator	33		126S-131S	Excluded		1						0
Dale, J., I. Caramlau, A. Docherty, J. Sturt and H. Hearnshaw	2007	Study protocol - Telecare motivational interviewing for diabetes patient education and support: a randomised controlled trial based in primary care comparing nurse and peer supporter delivery	Trials	8			Excluded		1						0
Dale, J., I. Caramlau, A. Docherty, J. Sturt and H. Hearnshaw	2007	Telecare motivational interviewing for diabetes patient education and support: a randomised controlled trial based in primary care comparing nurse and peer supporter delivery	Trials	8		18	Excluded					1	1		0
de Groot, M., J. de Keijser, J. Neeleman, A. Kerkhof, W. Nolen and H. Burger	2007	Cognitive behaviour therapy to prevent complicated grief among relatives and spouses bereaved by suicide: cluster randomised controlled trial	Bmj	334	7601	994	Excluded			1	1				0
de la Porte, P. W. F. B.-A., D. J. A. Lok, D. J. van Veldhuisen, J. van Wijngaarden, J. H. Cornel, N. P. A. Zuithoff, E. Badings and A. W. Hoes	2007	Added value of a physician-and-nurse-directed heart failure clinic: results from the Deventer-Alkmaar heart failure study	Heart	93	7	819-825	Excluded					1			0
De Vries, M. P., L. Van den Bemt, K. Aretz, B. P. A. Thoonen, J. W. M. Muris, A. D. M. Kester, S. Cloosterman and C. P. O. van Schayck	2007	House dust mite allergen avoidance and self-management in allergic patients with asthma: Randomised controlled trial	British Journal of General Practice	57	536	184-190	Excluded				1				0
DeJesus, R. S., K. S. Vickers, G. J. Melin and M. D. Williams	2007	A system-based approach to depression management in primary care using the patient health questionnaire-9	Mayo Clinic Proceedings	82	11	1395-1402	Excluded		1						0
Den Boer, P. C. A. M., D. Wiersma, I. Ten Vaarwerk, M. M. Span, A. D. Stant and R. J. Van den Bosch	2007	Cognitive self-therapy for chronic depression and anxiety: a multi-centre randomized controlled study	Psychological Medicine	37	3	329-339	Excluded			1		1			0
Dennison, C. R., S. L. Szanton, R. Previte, M. N. Hill and J. K. Allen	2007	High prevalence of cardiovascular risk factor clustering and suboptimal treatment among poor urban diabetics	Circulation	116	16	387-387	Excluded		1						0
Dinneen, S. F.	2007	Management of type 1 diabetes	Foundation Years	3	4	158-163	Excluded		1						0
Doerksen, S. E. and P. A. Estabrooks	2007	Brief fruit and vegetable messages integrated within a community physical activity program successfully change behaviour	International Journal of Behavioral Nutrition and Physical Activity	4			Excluded					1			0
Dolovich, L., M. Sabharwal, K. Agro, G. Foster, A. Lee, L. McCarthy and A. R. Willan	2007	The effect of pharmacist education on asthma treatment plans for simulated patients	Pharm World Sci	29	3	228-239	Excluded			1					0
Duncan, C. P. and C. Dealey	2007	Patients' feelings about hand washing, MRSA status and patient information	Br J Nurs	16	1	34-38	Excluded		1	1					0
Eakin, E. G., S. S. Bull, K. M. Riley, M. M. Reeves, P. McLaughlin and S. Gutierrez	2007	Resources for health: a primary-care-based diet and physical activity intervention targeting urban Latinos with multiple chronic conditions	Health Psychol	26	4	392-400	Excluded						1		0
Eakin, E. G., S. S. Bull, K. Riley, M. M. Reeves, S. Gutierrez and P. McLaughlin	2007	Recruitment and retention of Latinos in a primary care-based physical activity and diet trial: The Resources for Health study	Health Education Research	22	3	361-371	Excluded		1				1		0
Edinger, J. D., W. K. Wohlgemuth, R. A. Radtke, C. J. Coffman and C. E. Carney	2007	Dose-response effects of cognitive-behavioral insomnia therapy: A randomized clinical trial	Sleep	30	2	203-212	Excluded					1			0
Effect of nurse counselling on metabolic risk factors	2007	Clinical effectiveness of a rehabilitation program integrating exercise, self-management, and active coping strategies for chronic knee pain: a cluster randomized trial	Arthritis Rheum	57	7	1211-1219	Excluded					1			0
Epstein, J. N., D. Rabiner, D. E. Johnson, D. P. Fitzgerald, A. Chrisman, A. Erkanli, K. K. Sullivan, J. S. March, P. Margolis, E. C. Norton and C. K. Conners	2007	Improving attention-deficit/hyperactivity disorder treatment outcomes through use of a collaborative consultation treatment service by community-based pediatricians: a cluster randomized trial	Arch Pediatr Adolesc Med	161	9	835-840	Excluded				1				0
Farmer, A.	2007	A self-management approach to patient education for type 2 diabetes was more effective than a didactic approach	Evidence-Based Medicine	12	5	140	Excluded		1						0
Farran, C. J., D. W. Gilley, J. J. McCann, J. L. Bienias, D. A. Lindeman and D. A. Evans	2007	Efficacy of behavioral interventions for dementia caregivers	West J Nurs Res	29	8	944-960	Excluded		1						0
Fisher, L. and R. E. Glasgow	2007	A call for more effectively integrating behavioral and social science principles into comprehensive diabetes care	Diabetes Care	30	10	2746-2749	Excluded		1						0
Foster, G., S. J. Taylor, S. E. Eldridge, J. Ramsay and C. J. Griffiths	2007	Self-management education programmes by lay leaders for people with chronic conditions	Cochrane Database Syst Rev		4	Cd005108	Excluded		1	1					0
Fraenkel, L., N. Rabidou, D. Wittink and T. Fried	2007	Improving informed decision-making for patients with knee pain	J Rheumatol	34	9	1894-1898	Excluded					1			0
Frost, P., J. P. Haahr and J. H. Andersen	2007	Reduction of pain-related disability in working populations - A Randomized intervention study of the effects of an educational booklet addressing psychosocial risk factors and screening Workplaces for physical health hazards	Spine	32	18	1949-1954	Excluded			1					0
Funnel, M. M., T. L. Brown, B. P. Childs, L. B. Haas, G. M. Hosey, B. Jensen, M. Maryniuk, M. Peyrot, J. D. Piette, D. Reader, L. M. Siminerio, K. Weinger and M. A. Weiss	2007	National standards for diabetes self-management education	Diabetes Educator	33	4	599-+	Excluded		1						0
Garc√≠a-Lizana, F. and A. Sarr√≠a-Santamera	2007	New technologies for chronic disease management and control: A systematic review	Journal of Telemedicine and Telecare	13	2	62-68	Excluded		1						0
Garcia-Aymerich, J., C. Hernandez, A. Alonso, A. Casas, R. Rodriguez-Roisin, J. M. Anto and J. Roca	2007	Effects of an integrated care intervention on risk factors of COPD readmission	Respiratory Medicine	101	7	1462-1469	Excluded					1			0
Garg, A., A. M. Butz, P. H. Dworkin, R. A. Lewis, R. E. Thompson and J. R. Serwint	2007	Improving the management of family psychosocial problems at low-income children's well-child care visits: the WE CARE Project	Pediatrics	120	3	547-558	Excluded				1	1			0
Gellatly, J., P. Bower, S. Hennessy, D. Richards, S. Gilbody and K. Lovell	2007	What makes self-help interventions effective in the management of depressive symptoms? Meta-analysis and meta-regression	Psychological Medicine	37	9	1217-1228	Excluded		1						0
Gerin, W., J. N. Tobin, J. E. Schwartz, W. Chaplin, N. Rieckmann, K. W. Davidson, T. M. Goyal, J. Jhalani, A. Cassells, K. Feliz, C. Khalida, M. Diaz-Gloster and G. Ogedegbe	2007	The medication Adherence and Blood Pressure Control (ABC) trial: a multi-site randomized controlled trial in a hypertensive, multi-cultural, economically disadvantaged population	Contemp Clin Trials	28	4	459-471	Excluded		1						0
Gill, T. M., L. Han and H. G. Allore	2007	Predisposing factors and precipitants for bathing disability in older persons	Journal of the American Geriatrics Society	55	4	534-540	Excluded		1						0
Gillissen, A., H. Wirtz and U. Juergens	2007	Patient and physician factors contributing to poor outcomes in patients with asthma and COPD	Disease Management & Health Outcomes	15	6	355-376	Excluded		1						0
Gopinath, S., W. J. Katon, J. E. Russo and E. J. Ludman	2007	Clinical factors associated with relapse in primary care patients with chronic or recurrent depression	J Affect Disord	101	2016-03-01	57-63	Excluded		1						0
Gorin, S. S., A. R. Ashford, R. Lantigua, M. Desai, A. Troxel and D. Gemson	2007	Implementing academic detailing for breast cancer screening in underserved communities	Implement Sci	2		43	Excluded						1		0
Greaves, C. J. and J. L. Campbell	2007	Supporting self-care in general practice	British Journal of General Practice	57	543	814-821	Excluded		1						0
Grilo, C. M. and R. M. Masheb	2007	Rapid response predicts binge eating and weight loss in binge eating disorder: Findings from a controlled trial of orlistat with guided self-help cognitive behavioral therapy	Behaviour Research and Therapy	45	11	2537-2550	Excluded			1					0
Hall, S., E. Reid, O. C. Ukoumunne, J. Weinman and T. M. Marteau	2007	Brief smoking cessation advice from practice nurses during routine cervical smear tests appointments: a cluster randomised controlled trial assessing feasibility, acceptability and potential effectiveness	Br J Cancer	96	7	1057-1061	Excluded			1					0
Hall, W. A. and Y. Hauck	2007	Getting it right: Australian primiparas' views about breastfeeding: A quasi-experimental study	Int J Nurs Stud	44	5	786-795	Excluded		1						0
Hamilton, W., D. Russell, C. Stabb, D. Seamark, C. Campion-Smith and N. Britten	2007	The effect of patient self-completion agenda forms on prescribing and adherence in general practice: a randomized controlled trial	Fam Pract	24	1	77-83	Excluded			1					0
Hauck, Y., W. A. Hall and C. Jones	2007	Prevalence, self-efficacy and perceptions of conflicting advice and self-management: effects of a breastfeeding journal	J Adv Nurs	57	3	306-317	Excluded			1		1			0
Henry, J. A., C. Loovis, M. Montero, C. Kaelin, K. A. Anselmi, R. Coombs, J. Hensley and K. E. James	2007	Randomized clinical trial: Group counseling based on tinnitus retraining therapy	Journal of Rehabilitation Research and Development	44	1	21-31	Excluded			1					0
Hill-Briggs, F., M. Batts-Turner, T. L. Gary, F. L. Brancati, M. Hill, D. M. Levine and L. Bone	2007	Training community health workers as diabetes educators for urban African Americans: value added using participatory methods	Prog Community Health Partnersh	1	2	185-194	Excluded			1					0
Hilty, D. M., S. Marks, J. Wegelin, E. J. Callahan and T. S. Nesbitt	2007	A randomized, controlled trial of disease management modules, including telepsychiatric care, for depression in rural primary care	Psychiatry (Edgmont)	4	2	58-65	Excluded					1			0
Hinkka, K., S. L. Karppi, T. Pohjolainen, T. Rantanen, P. Puukka and R. Tilvis	2007	Network-based geriatric rehabilitation for frail elderly people: feasibility and effects on subjective health and pain at one year	J Rehabil Med	39	6	473-478	Excluded					1			0
Hodgins, D. C., T. Toneatto, K. Makarchuk, W. Skinner and S. Vincent	2007	Minimal treatment approaches for concerned significant others of problem gamblers: a randomized controlled trial	J Gambl Stud	23	2	215-230	Excluded			1					0
Holland, R., I. Brooksby, E. Lenaghan, K. Ashton, L. Hay, R. Smith, L. Shepstone, A. Lipp, C. Daly, A. Howe, R. Hall and I. Harvey	2007	Effectiveness of visits from community pharmacists for patients with heart failure: HeartMed randomised controlled trial	Bmj	334	7603	1098	Excluded					1			0
Holloway, A. S., H. E. Watson, A. J. Arthur, G. Starr, A. K. McFadyen and J. McIntosh	2007	The effect of brief interventions on alcohol consumption among heavy drinkers in a general hospital setting	Addiction	102	11	1762-1770	Excluded					1			0
Holst, M., R. Willenheimer, J. Martensson, M. Lindholm and A. Stromberg	2007	Telephone follow-up of self-care behaviour after a single session education of patients with heart failure in primary health care	Eur J Cardiovasc Nurs	6	2	153-159	Excluded						1		0
Hood, K. K. and T. R. Nansel	2007	Commonalities in effective behavioral interventions for children and adolescents with type 1 diabetes: A review of reviews	Diabetes Spectrum	20	4	251-253	Excluded				1				0
Horn, E. K., T. B. van Benthem, L. Hakkaart-van Roijen, H. W. van Marwijk, A. T. Beekman, F. F. Rutten and C. M. van der Feltz-Cornelis	2007	Cost-effectiveness of collaborative care for chronically ill patients with comorbid depressive disorder in the general hospital setting, a randomised controlled trial	BMC Health Serv Res	7		28	Excluded					1			0
Horne, R., D. Price, J. Cleland, R. Costa, D. Covey, K. Gruffydd-Jones, J. Haughney, S. H. Henrichsen, A. Kaplan, A. Langhammer, A. √òstrem, M. Thomas, T. van der Molen, J. C. Virchow and S. Williams	2007	Can asthma control be improved by understanding the patient's perspective?	BMC Pulmonary Medicine	7			Excluded		1						0
Howden-Chapman, P., A. Matheson, J. Crane, H. Viggers, M. Cunningham, T. Blakely, C. Cunningham, A. Woodward, K. Saville-Smith, D. O'Dea, M. Kennedy, M. Baker, N. Waipara, R. Chapman and G. Davie	2007	Effect of insulating existing houses on health inequality: Cluster randomised study in the community	British Medical Journal	334	7591	460-464	Excluded			1					0
Hunt, M. K., A. M. Stoddard, K. A. Kaphingst and G. Sorensen	2007	Characteristics of participants in a cancer prevention intervention designed for multiethnic workers in small manufacturing worksites	Am J Health Promot	22	1	33-37	Excluded			1		1			0
Hyman, D. J., V. N. Pavlik, W. C. Taylor, K. Goodrick and L. Moye	2007	Simultaneous vs sequential counseling for multiple behavior change	Archives of Internal Medicine	167	11	1152-1158	Excluded						1		0
Irvine, A. B., M. Bourgeois, M. Billow and J. R. Seeley	2007	Internet training for nurse aides to prevent resident aggression	J Am Med Dir Assoc	8	8	519-526	Excluded			1	1				0
Izumi, S., K. Ando, M. Ono, Y. Suzukamo, A. Michimata and S. Fukuhara	2007	Effect of coaching on psychological adjustment in patients with spinocerebellar degeneration: a pilot study	Clin Rehabil	21	11	987-996	Excluded					1			0
Jäghult S, Larson J, Wredling R, Kapraali M.	2007	A multiprofessional education programme for patients with inflammatory bowel disease: A randomized controlled trial	Scand J Gastroenterol	42	12	1452-9	Excluded			1					0
Jallinoja, P., P. Absetz, R. Kuronen, A. Nissinen, M. Talja, A. Uutela and K. Patja	2007	The dilemma of patient responsibility for lifestyle change: Perceptions among primary care physicians and nurses	Scandinavian Journal of Primary Health Care	25	4	244-249	Excluded		1	1					0
Jan, R. L., J. Y. Wang, M. C. Huang, S. M. Tseng, H. J. Su and L. F. Liu	2007	An internet-based interactive telemonitoring system for improving childhood asthma outcomes in Taiwan	Telemed J E Health	13	3	257-268	Excluded				1				0
Jerant, A., R. L. Kravitz, M. Rooney, S. Amerson, M. Kreuter and P. Franks	2007	Effects of a tailored interactive multimedia computer program on determinants of colorectal cancer screening: a randomized controlled pilot study in physician offices	Patient Educ Couns	66	1	67-74	Excluded			1					0
Johnson RE, Jones GT, Wiles NJ, Chaddock C, Potter RG, Roberts C, Symmons DP, Watson PJ, Torgerson DJ, Macfarlane GJ.	2007	Active exercise, education, and cognitive behavioral therapy for persistent disabling low back pain: a randomized controlled trial.	Spine	32	15	1578-85	Excluded			1					0
Johnston, M., D. Bonetti, S. Joice, B. Pollard, V. Morrison, J. J. Francis and R. Macwalter	2007	Recovery from disability after stroke as a target for a behavioural intervention: results of a randomized controlled trial	Disabil Rehabil	29	14	1117-1127	Excluded					1			0
Jolly, K., R. S. Tayor, G. Y. Lip, S. M. Greenfield, M. K. Davies, R. C. Davis, J. W. Mant, S. J. Singh, J. T. Ingram, J. Stubley and A. J. Stevens	2007	Home-based exercise rehabilitation in addition to specialist heart failure nurse care: design, rationale and recruitment to the Birmingham Rehabilitation Uptake Maximisation study for patients with congestive heart failure (BRUM-CHF): a randomised controlled trial	BMC Cardiovasc Disord	7		9	Excluded		1						0
Karter, A. J., M. R. Stevens, A. F. Brown, O. K. Duru, E. W. Gregg, T. L. Gary, G. L. Beckles, C. W. Tseng, D. G. Marrero, B. Waitzfelder, W. H. Herman, J. D. Piette, M. M. Safford and S. L. Ettner	2007	Educational disparities in health behaviors among patients with diabetes: The Translating Research into Action for Diabetes (TRIAD) Study	BMC Public Health	7			Excluded		1						0
Kauric-Klein, Z. and N. Artinian	2007	Improving blood pressure control in hypertensive hemodialysis patients	Cannt j	17	4	24-28, 31-26; quiz 29-30, 37-28	Excluded					1			0
Kennedy, A., A. Rogers and M. Crossley	2007	Participation, roles, and the dynamics of change in a group-delivered self-management course for people living with HIV	Qualitative Health Research	17	6	744-758	Excluded		1						0
Khan, N., P. Bower and A. Rogers	2007	Guided self-help in primary care mental health - Meta-synthesis of qualitative studies of patient experience	British Journal of Psychiatry	191		206-211	Excluded		1						0
Khunti K, Stone M, Paul S, Baines J, Gisbourne L, Farooqi A, et al.	2007	Disease management programme for secondary prevention of coronary heart disease and heart failure in primary care: a cluster randomised controlled trial	Heart	93		1398-405	Excluded			1					0
Kirsh, S., S. Watts, K. Pascuzzi, M. E. O'Day, D. Davidson, G. Strauss, E. O. Kern and D. C. Aron	2007	Shared medical appointments based on the chronic care model: a quality improvement project to address the challenges of patients with diabetes with high cardiovascular risk	Quality & Safety in Health Care	16	5	349-353	Excluded			1					0
Kripalani, S., A. T. Jackson, J. L. Schnipper and E. A. Coleman	2007	Promoting effective transitions of care at hospital discharge: A review of key issues for hospitalists	Journal of Hospital Medicine	2	5	314-323	Excluded		1						0
Kroenke, K.	2007	Efficacy of treatment for somatoform disorders: a review of randomized controlled trials	Psychosom Med	69	9	881-888	Excluded		1						0
Kroenke, K., M. Bair, T. Damush, S. Hoke, G. Nicholas, C. Kempf, M. Huffman, J. Wu and J. Sutherland	2007	Stepped Care for Affective Disorders and Musculoskeletal Pain (SCAMP) study: design and practical implications of an intervention for comorbid pain and depression	Gen Hosp Psychiatry	29	6	506-517	Excluded		1						0
Kronborg, H., M. Vaeth, J. Olsen, L. Iversen and I. Harder	2007	Effect of early postnatal breastfeeding support: a cluster-randomized community based trial	Acta Paediatr	96	7	1064-1070	Excluded					1			0
Lambeek, L. C., J. R. Anema, B. J. van Royen, P. C. Buijs, P. I. Wuisman, M. W. van Tulder and W. van Mechelen	2007	Multidisciplinary outpatient care program for patients with chronic low back pain: design of a randomized controlled trial and cost-effectiveness study [ISRCTN28478651]	BMC Public Health	7		254	Excluded					1			0
Landis, S. E., B. N. Gaynes, J. P. Morrissey, N. Vinson, A. R. Ellis and M. E. Domino	2007	Generalist care managers for the treatment of depressed medicaid patients in North Carolina: a pilot study	BMC Fam Pract	8		7	Excluded						1		0
Lee, J. T. and H. W. Yen	2007	Randomized controlled evaluation of a theory-based postpartum sexual health education programme	J Adv Nurs	60	4	389-401	Excluded			1					0
Lee, L. L., A. Arthur and M. Avis	2007	Evaluating a community-based walking intervention for hypertensive older people in Taiwan: a randomized controlled trial	Prev Med	44	2	160-166	Excluded					1			0
Leonhardt, C., S. Keller, A. Becker, J. Luckmann, E. Baum, N. Donner-Banzhoff, M. Pfingsten, J. Hildebrandt, J. F. Chenot, M. M. Kochen and H. D. Basler	2007	Depression, fear-avoidance beliefs, and physical activity in patients with low back pain	Zeitschrift Fur Sportpsychologie	14	1	29-43	Excluded	1	1						0
Lesley, M. L.	2007	Social problem solving training for African Americans: Effects on dietary problem solving skill and DASH diet-related behavior change	Patient Education and Counseling	65	1	137-146	Excluded			1		1			0
Liddle, S. D., J. H. Gracey and G. D. Baxter	2007	Advice for the management of low back pain: A systematic review of randomised controlled trials	Manual Therapy	12	4	310-327	Excluded		1						0
Litz, B. T., C. C. Engel, R. A. Bryant and A. Papa	2007	A randomized, controlled proof-of-concept trial of an Internet-based, therapist-assisted self-management treatment for posttraumatic stress disorder	Am J Psychiatry	164	11	1676-1683	Excluded			1					0
Loh, A., D. Simon, C. E. Wills, L. Kriston, W. Niebling and M. Haerter	2007	The effects of a shared decision-making intervention in primary care of depression: A cluster-randomized controlled trial	Patient Education and Counseling	67	3	324-332	Excluded			1					0
Loh, A., R. Leonhart, C. E. Wills, D. Simon and M. Haerter	2007	The impact of patient participation on adherence and clinical outcome in primary care of depression	Patient Education and Counseling	65	1	69-78	Excluded		1						0
Luukinen, H., S. Lehtola, J. Jokelainen, R. Vaananen-Sainio, S. Lotvonen and P. Koistinen	2007	Pragmatic exercise-oriented prevention of falls among the elderly: a population-based, randomized, controlled trial	Prev Med	44	3	265-271	Excluded					1			0
Macdonald, W., N. Mead, P. Bower, D. Richards and K. Lovell	2007	A qualitative study of patients' perceptions of a 'minimal' psychological therapy	International Journal of Social Psychiatry	53	1	23-35	Excluded		1						0
Machtinger, E. L., F. Wang, L. L. Chen, M. Rodriguez, S. Wu and D. Schillinger	2007	A visual medication schedule to improve anticoagulation control: a randomized, controlled trial	Jt Comm J Qual Patient Saf	33	10	625-635	Excluded			1					0
Malm, D., J. E. Karlsson and B. Fridlund	2007	Effects of a self-care program on the health-related quality of life of pacemaker patients: a nursing intervention study	Can J Cardiovasc Nurs	17	1	15-26	Excluded					1			0
Manning, D. M., J. G. O'Meara, A. R. Williams, A. Rahman, D. Myhre, K. J. Tammel and L. C. Carter	2007	3D: a tool for medication discharge education	Qual Saf Health Care	16	1	71-76	Excluded					1			0
Martin, R. A., M. A. Weinstock, P. M. Risica, K. Smith and W. Rakowski	2007	Factors associated with thorough skin self-examination for the early detection of melanoma	J Eur Acad Dermatol Venereol	21	8	1074-1081	Excluded			1					0
Mathur, A., J. C. Kvedar and A. J. Watson	2007	Connected health: A new framework for evaluation of communication technology use in care improvement strategies for type 2 diabetes	Current Diabetes Reviews	3	4	229-234	Excluded		1						0
Mavandadi, S., T. R. Ten Have, I. R. Katz, U. N. B. Durai, D. D. Krahn, M. D. Llorente, J. E. Kirchner, E. J. Olsen, W. W. Van Stone, S. L. Cooley and D. W. Oslin	2007	Effect of depression treatment on depressive symptoms in older adulthood: The moderating role of pain	Journal of the American Geriatrics Society	55	2	202-211	Excluded			1					0
Mayer, J. A., D. J. Slymen, E. J. Clapp, L. C. Pichon, L. Eckhardt, L. F. Eichenfield, J. P. Elder, J. F. Sallis, M. A. Weinstock, A. Achter, C. Balderrama, G. R. Galindo and S. S. Oh	2007	Promoting sun safety among US Postal Service letter carriers: impact of a 2-year intervention	Am J Public Health	97	3	559-565	Excluded					1			0
Mazzuca, S. A.	2007	Is behavioral graded activity effective for the treatment of hip and knee osteoarthritis? Commentary	Nature Clinical Practice Rheumatology	3	6	322-323	Excluded		1						0
McCallum, Z., M. Wake, B. Gerner, L. A. Baur, K. Gibbons, L. Gold, J. Gunn, C. Harris, G. Naughton, C. Riess, L. Sanci, J. Sheehan, O. C. Ukoumunne and E. Waters	2007	Outcome data from the LEAP (Live, Eat and Play) trial: a randomized controlled trial of a primary care intervention for childhood overweight/mild obesity	Int J Obes (Lond)	31	4	630-636	Excluded				1				0
Mensinger, J. L., K. G. Lynch, T. R. TenHave and J. R. McKay	2007	Mediators of telephone-based continuing care for alcohol and cocaine dependence	J Consult Clin Psychol	75	5	775-784	Excluded			1					0
Millan-Ferro, A. and A. E. Caballero	2007	Cultural approaches to diabetes self-management programs for the Latino community	Current Diabetes Reports	7	5	391-397	Excluded		1						0
Morrow, R., J. Fletcher and M. Mulvihill	2007	The asthma dialogues: A model of interactive education for skills	Journal of Continuing Education in the Health Professions	27	1	49-58	Excluded			1					0
Moss, J. R., C. A. Crowther, J. E. Hiller, K. J. Willson and J. S. Robinson	2007	Costs and consequences of treatment for mild gestational diabetes mellitus - evaluation from the ACHOIS randomised trial	BMC Pregnancy Childbirth	7		27	Excluded		1						0
Moulaert, V. R., J. A. Verbunt, C. M. van Heugten, W. G. Bakx, A. P. Gorgels, S. C. Bekkers, M. C. de Krom and D. T. Wade	2007	Activity and Life After Survival of a Cardiac Arrest (ALASCA) and the effectiveness of an early intervention service: design of a randomised controlled trial	BMC Cardiovasc Disord	7		26	Excluded		1						0
Murray MD, Young J, Hoke S, Tu W, Weiner M, Morrow D, Stroupe KT, Wu J, Clark D, Smith F, Gradus-Pizlo I, Weinberger M, Brater DC.	2007	Pharmacist Intervention to Improve Medication Adherence in Heart Failure: A Randomized Trial	Ann Intern Med	146	10	714-25	Excluded					1			0
Myers, R. E., R. Sifri, T. Hyslop, M. Rosenthal, S. W. Vernon, J. Cocroft, T. Wolf, J. Andrel and R. Wender	2007	A randomized controlled trial of the impact of targeted and tailored interventions on colorectal cancer screening	Cancer	110	9	2083-2091	Excluded			1					0
Nath, C.	2007	Literacy and diabetes self-management - Low literacy affects outcomes; communication is key	American Journal of Nursing	107	6	43-49	Excluded		1						0
Norman, G. J., M. A. Adams, K. J. Calfas, J. Covin, J. F. Sallis, J. S. Rossi, C. A. Redding, J. Cella and K. Patrick	2007	A randomized trial of a multicomponent intervention for adolescent sun protection behaviors	Archives of Pediatrics and Adolescent Medicine	161	2	146-152	Excluded				1				0
Norman, G. J., M. F. Zabinski, M. A. Adams, D. E. Rosenberg, A. L. Yaroch and A. A. Atienza	2007	A review of eHealth interventions for physical activity and dietary behavior change	American Journal of Preventive Medicine	33	4	336-345	Excluded		1						0
Northouse, L. L., D. W. Mood, A. Schafenacker, J. E. Montie, H. M. Sandler, J. D. Forman, M. Hussain, K. J. Pienta, D. C. Smith and T. Kershaw	2007	Randomized clinical trial of a family intervention for prostate cancer patients and their spouses	Cancer	110	12	2809-2818	Excluded				1				0
Nutting, P. A., W. P. Dickinson, L. M. Dickinson, C. C. Nelson, D. K. King, B. F. Crabtree and R. E. Glasgow	2007	Use of chronic care model elements is associated with higher-quality care for diabetes	Annals of Family Medicine	5	1	14-20	Excluded		1	1					0
Ogedegbe, G., A. Schoenthaler, T. Richardson, L. Lewis, R. Belue, E. Espinosa, J. Spencer, J. P. Allegrante and M. E. Charlson	2007	An RCT of the effect of motivational interviewing on medication adherence in hypertensive African Americans: rationale and design	Contemp Clin Trials	28	2	169-181	Excluded		1						0
Ondersma, S. J., D. S. Svikis and C. R. Schuster	2007	Computer-based brief intervention - A randomized trial with postpartum women	American Journal of Preventive Medicine	32	3	231-238	Excluded					1			0
Ottosson, C., H. Pettersson, S.-E. Johansson, O. Nyren and S. Ponzer	2007	Recovery after minor traffic injuries: A randomized controlled trial	Plos Clinical Trials	2	3		Excluded					1			0
Paul, F., M. C. Jones, C. Hendry and P. M. Adair	2007	The quality of written information for parents regarding the management of a febrile convulsion: a randomized controlled trial	J Clin Nurs	16	12	2308-2322	Excluded				1				0
Paul, G. M., S. M. Smith, D. L. Whitford, E. O'Shea, F. O'Kelly and T. O'Dowd	2007	Peer support in type 2 diabetes: a randomised controlled trial in primary care with parallel economic and qualitative analyses: pilot study and protocol	BMC Fam Pract	8		45	Excluded		1				1		0
Paul, G., S. M. Smith, D. Whitford, F. O'Kelly and T. O'Dowd	2007	Development of a complex intervention to test the effectiveness of peer support in type 2 diabetes	BMC Health Serv Res	7		136	Excluded		1				1		0
Peeples, M. and J. J. Seley	2007	Diabetes care: The need for change - Nurses can lead the way in improving outcomes	American Journal of Nursing	107	6	13-+	Excluded		1						0
Peters-Klimm, F., T. Muller-Tasch, D. Schellberg, J. Gensichen, C. Muth, W. Herzog and J. Szecsenyi	2007	Rationale, design and conduct of a randomised controlled trial evaluating a primary care-based complex intervention to improve the quality of life of heart failure patients: HICMan (Heidelberg Integrated Case Management)	BMC Cardiovasc Disord	7		25	Excluded		1						0
Proudfoot, J., G. Parker, M. Hyett, V. Manicavasagar, M. Smith, S. Grdovic and L. Greenfield	2007	Next generation of self-management education: Web-based bipolar disorder program	Aust N Z J Psychiatry	41	11	903-909	Excluded		1						0
Pulcini, J., M. C. DeSisto and C. L. McIntyre	2007	An intervention to increase the use of Asthma Action Plans in schools: a MASNRN study	The Journal of school nursing : the official publication of the National Association of School Nurses	23	3	170-176	Excluded				1				0
Quijano, L. M., M. A. Stanley, N. J. Petersen, B. L. Casado, E. H. Steinberg, J. A. Cully and N. L. Wilson	2007	Healthy IDEAS: A depression intervention delivered by community-based case managers serving older adults	Journal of Applied Gerontology	26	2	139-156	Excluded					1			0
Ramachandran, K., N. Husain, R. Maikhuri, S. Seth, A. Vij, M. Kumar, N. Srivastava, D. Prabhakaran, B. Airan and K. S. Reddy	2007	Impact of a comprehensive telephone-based disease management programme on quality-of-life in patients with heart failure	Natl Med J India	20	2	67-73	Excluded					1			0
Rhodes, F., J. A. Stein, M. Fishbein, R. B. Goldstein and M. J. Rotheram-Borus	2007	Using theory to understand how interventions work: Project RESPECT, condom use, and the Integrative Model	AIDS Behav	11	3	393-407	Excluded		1						0
Ring, N., C. Malcolm, S. Wyke, S. Macgillivray, D. Dixon, G. Hoskins, H. Pinnock and A. Sheikh	2007	Promoting the use of Personal Asthma Action Plans: a systematic review	Prim Care Respir J	16	5	271-283	Excluded		1						0
Robroek, S. J., F. J. Bredt and A. Burdorf	2007	The (cost-)effectiveness of an individually tailored long-term worksite health promotion programme on physical activity and nutrition: design of a pragmatic cluster randomised controlled trial	BMC Public Health	7		259	Excluded		1						0
Rose, J. S., D. S. Herman, C. Hagerty, M. G. Phipps, J. F. Peipert and M. D. Stein	2007	Marijuana use among young women in a primary care setting	J Gen Intern Med	22	6	826-829	Excluded		1						0
Rosemann, T., S. Joos, G. Laux, J. Gensichen and J. Szecsenyi	2007	Case management of arthritis patients in primary care: a cluster-randomized controlled trial	Arthritis Rheum	57	8	1390-1397	Included								1
Saitz, R., T. P. Palfai, N. Freedner, M. R. Winter, A. Macdonald, J. Lu, A. Ozonoff, D. L. Rosenbloom and W. Dejong	2007	Screening and brief intervention online for college students: the ihealth study	Alcohol Alcohol	42	1	28-36	Excluded			1					0
Sajatovic, M., P. Chen, P. Dines and E. R. Shirley	2007	Psychoeducational approaches to medication adherence in patients with bipolar disorder	Disease Management & Health Outcomes	15	3	181-192	Excluded		1						0
Schaper, N. C., L. M. Prompers and M. S. P. Huijberts	2007	Treatment of diabetic foot ulcers	Immunology, Endocrine and Metabolic Agents in Medicinal Chemistry	7	1	95-104	Excluded		1						0
Schneider, A., K. Biessecker, R. Quinzler, P. Kaufmann-Kolle, F. J. Meyer, M. Wensing and J. Szecsenyi	2007	Asthma patients with low perceived burden of illness: a challenge for guideline adherence	Journal of Evaluation in Clinical Practice	13	6	846-852	Excluded		1						0
Sevick, M. A., M. A. Napolitano, G. D. Papandonatos, A. J. Gordon, L. M. Reiser and B. H. Marcus	2007	Cost-effectiveness of alternative approaches for motivating activity in sedentary adults: Results of Project STRIDE	Preventive Medicine	45	1	54-61	Excluded			1					0
Sheppard, C.	2007	Breast cancer follow-up: Literature review and discussion	European Journal of Oncology Nursing	11	4	340-347	Excluded		1						0
Sigurdardottir, A. K., H. Jonsdottir and R. Benediktsson	2007	Outcomes of educational interventions in type 2 diabetes: WEKA data-mining analysis	Patient Education and Counseling	67	2016-02-01	21-31	Excluded		1						0
Sit, J. W., V. Y. Yip, S. K. Ko, A. P. Gun and J. S. Lee	2007	A quasi-experimental study on a community-based stroke prevention programme for clients with minor stroke	Journal of Clinical Nursing	16	2	272-281	Excluded		1						0
Smith, B. H. and N. Torrance	2007	What's in a name? Advances in primary care chronic pain management	British Journal of General Practice	57	535	92-94	Excluded		1						0
Smith, S., C. Mitchell and S. Bowler	2007	Patient-centered education: Applying learner-centered concepts to asthma education	Journal of Asthma	44	10	799-804	Excluded		1						0
Soderlund, A. and P. Lindberg	2007	Cognitive behavioural components in physiotherapy management of chronic whiplash associated disorders (WAD)--a randomised group study	G Ital Med Lav Ergon	29	1 Suppl A	A5-11	Excluded					1			0
Stafford, R. S. and K. Berra	2007	Critical factors in case management: practical lessons from a cardiac case management program	Dis Manag	10	4	197-207	Excluded					1			0
Stead, L. F., R. Perera and T. Lancaster	2007	A systematic review of interventions for smokers who contact quitlines	Tob Control	16 Suppl 1		i3-8	Excluded		1						0
Stewart, S. H. and P. M. Miller	2007	Detection and treatment of alcohol-induced hypertension	Current Hypertension Reviews	3	2	119-127	Excluded		1						0
Tannery, N. H., C. B. Wessel, B. A. Epstein and C. S. Gadd	2007	Hospital nurses' use of knowledge-based information resources	Nurs Outlook	55	1	15-19	Excluded		1						0
Thielke, S. M., M.-Y. Fan, M. Sullivan and J. Unuetzer	2007	Pain limits the effectiveness of collaborative care for depression	American Journal of Geriatric Psychiatry	15	8	699-707	Excluded			1					0
Thors Adolfsson, E., M.-L. Walker-Engstrom, B. Smide and K. Wikbad	2007	Patient education in type 2 diabetes - A randomized controlled 1-year follow-up study	Diabetes Research and Clinical Practice	76	3	341-350	Excluded			1					0
Toft, U. N., L. H. Kristoffersen, M. Aadahl, L. von Huth Smith, C. Pisinger and T. Jorgensen	2007	Diet and exercise intervention in a general population--mediators of participation and adherence: the Inter99 study	Eur J Public Health	17	5	455-463	Excluded			1					0
Tonstad, S., C. S. Alm and E. Sandvik	2007	Effect of nurse counselling on metabolic risk factors in patients with mild hypertension: a randomised controlled trial	Eur J Cardiovasc Nurs	6	2	160-164	Excluded					1			0
Tuckey, M. R.	2007	Issues in the debriefing debate for the emergency services: Moving research outcomes forward	Clinical Psychology: Science and Practice	14	2	106-116	Excluded		1						0
Turner, A. P., J. H. Barlow, M. Buszewicz, A. Atkinson and G. Raitz	2007	Beliefs about the causes of osteoarthritis among primary care patients	Arthritis & Rheumatism-Arthritis Care & Research	57	2	267-271	Excluded		1						0
Twardella, D. and H. Brenner	2007	Effects of practitioner education, practitioner payment and reimbursement of patients' drug costs on smoking cessation in primary care: a cluster randomised trial	Tob Control	16	1	15-21	Excluded			1					0
Unrod, M., M. Smith, B. Spring, J. DePue, W. Redd and G. Winkel	2007	Randomized controlled trial of a computer-based, tailored intervention to increase smoking cessation counseling by primary care physicians	Journal of General Internal Medicine	22	4	478-484	Excluded					1			0
van den Berg, M. H., H. K. Ronday, A. J. Peeters, E. M. Voogt-van der Harst, M. Munneke, F. C. Breedveld and T. P. M. V. Vlieland	2007	Engagement and satisfaction with an Internet-based physical activity intervention in patients with rheumatoid arthritis	Rheumatology	46	3	545-552	Excluded					1			0
Van Dorsten, B.	2007	The use of motivational interviewing in weight loss	Current Diabetes Reports	7	5	386-390	Excluded		1						0
van Middendorp, H., M. J. Sorbi, L. J. van Doornen, J. W. Bijlsma and R. Geenen	2007	Feasibility and induced cognitive-emotional change of an emotional disclosure intervention adapted for home application	Patient Educ Couns	66	2	177-187	Excluded			1					0
van Oostrom, S. H., J. R. Anema, B. Terluin, A. Venema, H. C. de Vet and W. van Mechelen	2007	Development of a workplace intervention for sick-listed employees with stress-related mental disorders: Intervention Mapping as a useful tool	BMC Health Serv Res	7		127	Excluded			1					0
Viera, A. J. and B. Jamieson	2007	How effective are hypertension self-care interventions?	Journal of Family Practice	56	3	229-231	Excluded		1						0
Viklund, G., E. Ortqvist and K. Wikblad	2007	Assessment of an empowerment education programme. A randomized study in teenagers with diabetes	Diabet Med	24	5	550-556	Excluded				1				0
Wagg, A. R., D. Barron, M. Kirby, D. Stott and K. Corlett	2007	A randomised partially controlled trial to assess the impact of self-help vs. structured help from a continence nurse specialist in women with undiagnosed urinary problems in primary care	Int J Clin Pract	61	11	1863-1873	Excluded							1	0
Walker, S.	2007	Asthma action plans in action; nurses' roles in promoting self-management	Primary Care Respiratory Journal	16	5	269-270	Excluded		1						0
Wang, P. S., G. E. Simon, J. Avorn, F. Azocar, E. J. Ludman, J. McCulloch, M. Z. Petukhova and R. C. Kessler	2007	Telephone screening, outreach, and care management for depressed workers and impact on clinical and work productivity outcomes - A randomized controlled trial	Jama-Journal of the American Medical Association	298	12	1401-1411	Excluded			1					0
Warm, E. J.	2007	Diabetes and the chronic care model: A review	Current Diabetes Reviews	3	4	219-225	Excluded		1						0
Wetzels, R., M. Harmsen, C. Van Weel, R. Grol and M. Wensing	2007	Interventions for improving older patients' involvement in primary care episodes	Cochrane Database Syst Rev		1	Cd004273	Excluded		1						0
Wiecha, J. M. and W. G. Adams	2007	BostonBreathes: an RCT to improve pediatric asthma care with a home-based interactive website for patient education, monitoring, and clinical teamwork	AMIA ... Annual Symposium proceedings / AMIA Symposium. AMIA Symposium			1154	Excluded				1				0
Wild, T. C., J. A. Cunningham and A. B. Roberts	2007	Controlled study of brief personalized assessment-feedback for drinkers interested in self-help	Addiction	102	2	241-250	Excluded					1			0
Williams, G. C., M. Lynch and R. E. Glasgow	2007	Computer-assisted intervention improves patient-centered diabetes care by increasing autonomy support	Health Psychol	26	6	728-734	Excluded					1			0
Williams, J. W., Jr., M. Gerrity, T. Holsinger, S. Dobscha, B. Gaynes and A. Dietrich	2007	Systematic review of multifaceted interventions to improve depression care	Gen Hosp Psychiatry	29	2	91-116	Excluded		1						0
Wilson, P. M., S. Kendall and F. Brooks	2007	The Expert Patients Programme: a paradox of patient empowerment and medical dominance	Health & Social Care in the Community	15	5	426-438	Excluded		1						0
Wise, M., D. H. Gustafson, C. A. Sorkness, T. Molfenter, A. Staresinic, T. Meis, R. P. Hawkins, K. K. Shanovich and N. P. Walker	2007	Internet telehealth for pediatric asthma case management: integrating computerized and case manager features for tailoring a Web-based asthma education program	Health Promot Pract	8	3	282-291	Excluded				1				0
Yip YB, Sit JW, Fung KK, Wong DY, Chong SY, Chung LH, Ng TP.	2007	Effects of a self-management arthritis programme with an added exercise component for osteoarthritic knee: randomized controlled trial.	J Adv Nurs	59	1	20-8	Excluded					1			0
Young, D., J. Furler, M. Vale, C. Walker, L. Segal, P. Dunning, J. Best, I. Blackberry, R. Audehm, N. Sulaiman, J. Dunbar and P. Chondros	2007	Patient Engagement and Coaching for Health: The PEACH study--a cluster randomised controlled trial using the telephone to coach people with type 2 diabetes to engage with their GPs to improve diabetes care: a study protocol	BMC Fam Pract	8		20	Excluded		1						0
Zhang, X., S. L. Norris, F. M. Chowdhury, E. W. Gregg and P. Zhang	2007	The effects of interventions on health-related quality of life among persons with diabetes - A systematic review	Medical Care	45	9	820-834	Excluded		1						0
Zhu, K., A. Devine, I. M. Dick and R. L. Prince	2007	Association of back pain frequency with mortality, coronary heart events, mobility, and quality of life in elderly women	Spine (Phila Pa 1976)	32	18	2012-2018	Excluded		1						0
Farmer, A., Wade, A., Goyder, E., Yudkin, P., French, D., Craven, A., Holman, R., Kinmonth, A., Niel, A.	2007	Impact of self monitoring of blood glucose in the management of patients with non-insulin treated diabetes: open parallel group randomised trial	BMJ	335	7611	132	Included								1
Allen, N. A., J. A. Fain, B. Braun and S. R. Chipkin	2008	Continuous glucose monitoring counseling improves physical activity behaviors of individuals with type 2 diabetes: A randomized clinical trial	Diabetes Res Clin Pract	80	3	371-379	Excluded							1	0
Ambrosino, N., R. Casaburi, G. Ford, R. Goldstein, M. D. L. Morgan, M. Rudolf, S. Singh and P. J. Wijkstra	2008	Developing concepts in the pulmonary rehabilitation of COPD	Respiratory Medicine	102	SUPPL. 1	S17-S26	Excluded		1						0
Axford, J., C. Heron, F. Ross and C. R. Victor	2008	Management of knee osteoarthritis in primary care: Pain and depression are the major obstacles	Journal of Psychosomatic Research	64	5	461-467	Excluded		1						0
Azad, N., F. Molnar and A. Byszewski	2008	Lessons learned from a multidisciplinary heart failure clinic for older women: A randomised controlled trial	Age and Ageing	37	3	282-287	Excluded				1				0
Barlow, J. H., L. A. Powell, M. Gilchrist and M. Fotiadou	2008	The effectiveness of the Training and Support Program for parents of children with disabilities: a randomized controlled trial	J Psychosom Res	64	1	55-62	Excluded			1					0
Barnabei, V. M., J. J. O'Connor, N. M. Nimphius, R. A. Vierkant and E. D. Eaker	2008	The effects of a web-based tool on patient-provider communication and satisfaction with hormone therapy: a randomized evaluation	J Womens Health (Larchmt)	17	1	147-158	Excluded					1			0
Befort, C. A., N. Nollen, E. F. Ellerbeck, D. K. Sullivan, J. L. Thomas and J. S. Ahluwalia	2008	Motivational interviewing fails to improve outcomes of a behavioral weight loss program for obese African American women: a pilot randomized trial	J Behav Med	31	5	367-377	Excluded			1					0
Bennett, J. A., H. M. Young, L. M. Nail, K. Winters-Stone and G. Hanson	2008	A telephone-only motivational intervention to increase physical activity in rural adults - A randomized controlled trial	Nursing Research	57	1	24-32	Excluded					1			0
Benzies, K., J. Magill-Evans, M. J. Harrison, S. MacPhail and C. Kimak	2008	Strengthening new fathers' skills in interaction with their 5-month-old infants: who benefits from a brief intervention?	Public Health Nurs	25	5	431-439	Excluded		1	1					0
Bergheim, S., C. D. Jacobsen, F. Clausen and J. Straand	2008	[Home visits by a pharmacist after discharge from hospital]	Tidsskr Nor Laegeforen	128	5	567-569	Excluded	1		1					0
Bethea, J., N. Qureshi, N. Drury and P. Guilbert	2008	The impact of genetic outreach education and support to primary care on practitioner's confidence and competence in dealing with familial cancers	Community Genetics	11	5	289-294	Excluded			1					0
Bleijlevens, M. H. C., M. R. C. Hendriks, J. C. M. Van Haastregt, E. Van Rossum, G. I. J. M. Kempen, J. P. M. Diederiks, H. F. J. M. Crebolder and J. T. M. Van Eijk	2008	Process factors explaining the ineffectiveness of a multidisciplinary fall prevention programme: A process evaluation	BMC Public Health	8			Excluded		1						0
Bode, C., E. Taal, P. A. A. Emons, M. Galetzka, J. J. Rasker and M. A. F. J. Van de Laar	2008	Limited results of group self-management education for rheumatoid arthritis patients and their partners: explanations from the patient perspective	Clinical Rheumatology	27	12	1523-1528	Excluded		1						0
Borgermans, L., G. Goderis, C. Van Den Broeke, C. Mathieu, B. Aertgeerts, G. Verbeke, A. Carbonez, A. Ivanova, R. Grol and J. Heyrman	2008	A cluster randomized trial to improve adherence to evidence-based guidelines on diabetes and reduce clinical inertia in primary care physicians in Belgium: study protocol NTR 1369	Implementation Science	3			Excluded		1						0
Bosworth, H. B., M. K. Olsen, A. Neary, M. Orr, J. Grubber, L. Svetkey, M. Adams and E. Z. Oddone	2008	Take Control of Your Blood Pressure (TCYB) study: a multifactorial tailored behavioral and educational intervention for achieving blood pressure control	Patient Educ Couns	70	3	338-347	Excluded					1			0
Boult, C., L. Reider, K. Frey, B. Leff, C. M. Boyd, J. L. Wolff, S. Wegener, J. Marsteller, L. Karm and D. Scharfstein	2008	Early effects of "guided care" on the quality of health care for multimorbid older persons: A cluster-randomized controlled trial	Journals of Gerontology - Series A Biological Sciences and Medical Sciences	63	3	321-327	Excluded						1		0
Bouman, A., E. Van Rossum, T. Ambergen, G. Kempen and P. Knipschild	2008	Effects of a home visiting program for older people with poor health status: A randomized, clinical trial in the Netherlands	Journal of the American Geriatrics Society	56	3	397-404	Excluded					1			0
Boyd, C. M., E. Shadmi, L. J. Conwell, M. Griswold, B. Leff, R. Brager, M. Sylvia and C. Boult	2008	A pilot test of the effect of guided care on the quality of primary care experiences for multimorbid older adults	Journal of General Internal Medicine	23	5	536-542	Excluded		1						0
Boyle, R. G., C. Enstad, S. E. Asche, M. J. Thoele, N. E. Sherwood, H. H. Severson, J. Ebbert and L. I. Solberg	2008	A randomized controlled trial of Telephone Counseling with smokeless tobacco users: the ChewFree Minnesota study	Nicotine Tob Res	10	9	1433-1440	Excluded					1			0
Bredahl, T. V. G., L. Puggaard and K. K. Roessler	2008	Exercise on Prescription. Effect of attendance on participants' psychological factors in a Danish version of Exercise on Prescription: A study protocol	Bmc Health Services Research	8			Excluded		1						0
Brodie, D. A., A. Inoue and D. G. Shawa	2008	Motivational interviewing to change quality of life for people with chronic heart failure: A randomised controlled trial	International Journal of Nursing Studies	45	4	489-500	Excluded					1	1		0
Brun JF, Bordenave S, Mercier J, Jaussent A, Picot MC, Préfaut C.	2008	Cost-sparing effect of twice-weekly targeted endurance training in type 2 diabetics: a one-year controlled randomized trial.	Diabetes Metab	34	3	258-65	Excluded					1			0
Bruzzese, J. M., L. Unikel, R. Gallagher, D. Evans and V. Colland	2008	Feasibility and impact of a school-based intervention for families of urban adolescents with asthma: results from a randomized pilot trial	Fam Process	47	1	95-113	Excluded				1				0
Bryant-Stephens, T. and Y. Li	2008	Outcomes of a home-based environmental remediation for urban children with asthma	J Natl Med Assoc	100	3	306-316	Excluded				1				0
Burke, V., J. Mansour, T. A. Mori, L. J. Beilin, H. E. Cutt and A. Wilson	2008	Changes in cognitive measures associated with a lifestyle program for treated hypertensives: A randomized controlled trial (ADAPT)	Health Education Research	23	2	202-217	Excluded			1				1	0
Camargo, C. A., Jr., C. R. Reed, A. A. Ginde, S. Clark, S. D. Emond and M. S. Radeos	2008	A prospective multicenter study of written action plans among emergency department patients with acute asthma	J Asthma	45	7	532-538	Excluded					1			0
Campayo, J. G., N. Sobradiel, M. Alda, A. Mas, E. Andres, R. Magallon, A. Crucelaegui and B. Sanz	2008	Effectiveness of topiramate for tobacco dependence in patients with depression; a randomised, controlled trial	Bmc Family Practice	9			Excluded			1					0
Carrasco MP, Salvador CH, Sagredo PG, Márquez-Montes J, González de Mingo MA, Fragua JA, Rodríguez MC, García-Olmos LM, García-López F, Carrero AM, Monteagudo JL.	2008	Impact of patient-general practitioner short-messages-based interaction on the control of hypertension in a follow-up service for low-to-medium risk hypertensive patients: a randomized controlled trial.	IEEE Trans Inf Technol Biomed	12	6	780-91	Excluded			1					0
Chafetz, L., M. White, G. Collins-Bride, B. A. Cooper and J. Nickens	2008	Clinical trial of wellness training: health promotion for severely mentally ill adults	J Nerv Ment Dis	196	6	475-483	Excluded					1			0
Chisolm, S. S., S. L. Taylor, R. Balkrishnan and S. R. Feldman	2008	Written action plans: Potential for improving outcomes in children with atopic dermatitis	Journal of the American Academy of Dermatology	59	4	677-+	Excluded				1				0
Christen, W. G., R. J. Glynn, E. Y. Chew and J. E. Buring	2008	Vitamin E and age-related cataract in a randomized trial of women	Ophthalmology	115	5	822-829.e821	Excluded			1					0
Christian, J. G., D. H. Bessesen, T. E. Byers, K. K. Christian, M. G. Goldstein and B. C. Bock	2008	Clinic-based support to help overweight patients with type 2 diabetes increase physical activity and lose weight	Arch Intern Med	168	2	141-146	Excluded							1	0
Coleman, S., N. K. Briffa, G. Carroll, C. Inderjeeth, N. Cook and J. McQuade	2008	Effects of self-management, education and specific exercises, delivered by health professionals, in patients with osteoarthritis of the knee	BMC Musculoskelet Disord	9		133	Excluded		1	1					0
Coppin, R., D. Wicke and P. Little	2008	Managing earwax in primary care: efficacy of self-treatment using a bulb syringe	Br J Gen Pract	58	546	44-49	Excluded			1					0
Cornman, D. H., S. M. Kiene, S. Christie, W. A. Fisher, P. A. Shuper, S. Pillay, G. H. Friedland, C. M. Thomas, L. Lodge and J. D. Fisher	2008	Clinic-based intervention reduces unprotected sexual behavior among HIV-infected patients in Kwazulu-Natal, South Africa: Results of a pilot study	Journal of Acquired Immune Deficiency Syndromes	48	5	553-560	Excluded					1			0
Costanzo, C. and S. N. Walker	2008	Incorporating self-efficacy and interpersonal support in an intervention to increase physical activity in older women	Women Health	47	4	91-108	Excluded							1	0
Cousineau, T. M., T. C. Green, E. Corsini, A. Seibring, M. T. Showstack, L. Applegarth, M. Davidson and M. Perloe	2008	Online psychoeducational support for infertile women: A randomized controlled trial	Human Reproduction	23	3	554-566	Excluded					1			0
Curtin, R. B., B. A. J. Walters, D. Schatell, P. Pennell, M. Wise and K. Klicko	2008	Self-efficacy and self-management behaviors in patients with chronic kidney disease	Advances in Chronic Kidney Disease	15	2	191-205	Excluded		1						0
Dale, J., I. O. Caramlau, A. Lindenmeyer and S. M. Williams	2008	Peer support telephone calls for improving health	Cochrane Database Syst Rev		4	Cd006903	Excluded		1				1		0
Damush, T. M., J. Wu, M. J. Bair, J. M. Sutherland and K. Kroenke	2008	Self-management practices among primary care patients with musculoskeletal pain and depression	Journal of Behavioral Medicine	31	4	301-307	Excluded		1						0
Davies MJ, Heller S, Skinner TC, Campbell MJ, Carey ME, Cradock S, et al.	2008	Effectiveness of the diabetes education and self management for ongoing and newly diagnosed (DESMOND) programme for people with newly diagnosed type 2 diabetes: cluster randomised controlled trial	BMJ	336		491-5	Excluded			1					0
Davies, M. J., S. Heller, T. C. Skinner, M. J. Campbell, M. E. Carey, S. Cradock, H. M. Dallosso, H. Daly, Y. Doherty, S. Eaton, C. Fox, L. Oliver, K. Rantell, G. Rayman, K. Khunti and O. Diabet Educ Self Management	2008	Effectiveness of the diabetes education and self management for ongoing and newly diagnosed (DESMOND) programme for people with newly diagnosed type 2 diabetes: cluster randomised controlled trial	British Medical Journal	336	7642	491-495	Excluded			1					0
Dobscha, S. K., K. Corson, R. Q. Leibowitz, M. D. Sullivan and M. S. Gerrity	2008	Rationale, Design, and Baseline Findings from a Randomized Trial of Collaborative Care for Chronic Musculoskeletal Pain in Primary Care	Pain Medicine	9	8	1050-1064	Excluded		1						0
Donald, K. J., H. McBurney, H. Teichtahl and L. Irving	2008	A pilot study of telephone based asthma management	Australian Family Physician	37	3	170-173	Excluded					1			0
Donald, K. J., H. McBurney, H. Teichtahl and L. Irving	2008	Telephone based asthma management - Financial and individual benefits	Australian Family Physician	37	4	272-275	Excluded		1						0
Drukker, M., M. Maarschalkerweerd, M. Bak, G. Driessen, J. √† Campo, A. de Bie, G. Poddighe, J. van Os and P. Delespaul	2008	A real-life observational study of the effectiveness of FACT in a Dutch mental health region	BMC psychiatry	8		93	Excluded		1						0
Ducharme, F. M. and S. K. Bhogal	2008	The role of written action plans in childhood asthma	Current Opinion in Allergy and Clinical Immunology	8	2	177-188	Excluded				1				0
Eakin, E. G., M. M. Reeves, S. P. Lawler, B. Oldenburg, C. Del Mar, K. Wilkie, A. Spencer, D. Battistutta and N. Graves	2008	The Logan Healthy Living Program: A cluster randomized trial of a telephone-delivered physical activity and dietary behavior intervention for primary care patients with type 2 diabetes or hypertension from a socially disadvantaged community - Rationale, design and recruitment	Contemporary Clinical Trials	29	3	439-454	Excluded		1						0
Ebrahim, S., J. Adamson, S. Ayis, A. Beswick and R. Gooberman-Hill	2008	Locomotor disability: Meaning, causes and effects of interventions	Journal of Health Services Research and Policy	13	SUPPL. 3	38-46	Excluded		1						0
Efraimsson, E. O., C. Hillervik and A. Ehrenberg	2008	Effects of COPD self-care management education at a nurse-led primary health care clinic	Scand J Caring Sci	22	2	178-185	Included								1
Endo, C., T. Akechi, T. Okuyama, T. Seto, M. Kato, N. Seki, K. Eguchi, T. Hosaka and T. A. Furukawa	2008	Patient-perceived barriersto the psychological care of Japanese patients with lung cancer	Japanese Journal of Clinical Oncology	38	10	653-660	Excluded		1						0
Ersek, M., J. A. Turner, K. C. Cain and C. A. Kemp	2008	Results of a randomized controlled trial to examine the efficacy of a chronic pain self-management group for older adults ISRCTN11899548	Pain	138	1	29-40	Excluded			1					0
Farmer, A. J., A. T. Prevost, W. Hardeman, A. Craven, S. Sutton, S. J. Griffin and A. L. Kinmonth	2008	Protocol for SAMS (Support and Advice for Medication Study): a randomised controlled trial of an intervention to support patients with type 2 diabetes with adherence to medication	BMC Fam Pract	9		20	Excluded		1						0
Fischer, H., T. Mackenzie, K. McCullen, R. Everhart and R. O. Estacio	2008	Design of a nurse-run, telephone-based intervention to improve lipids in diabetics	Contemporary Clinical Trials	29	5	809-816	Excluded		1						0
Frosch, D. L., F. Legare and C. M. Mangione	2008	Using decision aids in community-based primary care: A theory-driven evaluation with ethnically diverse patients	Patient Education and Counseling	73	3	490-496	Excluded		1						0
Funnell, M. M., T. L. Brown, B. P. Childs, L. B. Haas, G. M. Hosey, B. Jensen, M. Maryniuk, M. Peyrot, J. D. Piette, D. Reader, L. M. Siminerio, K. Weinger and M. A. Weiss	2008	National standards for Diabetes Self-Management Education	Diabetes Care	31		S97-S104	Excluded		1						0
Galea, M. P., P. Levinger, N. Lythgo, C. Cimoli, R. Weller, E. Tully, J. McMeeken and R. Westh	2008	A targeted home- and center-based exercise program for people after total hip replacement: a randomized clinical trial	Arch Phys Med Rehabil	89	8	1442-1447	Excluded			1				1	0
Gaynes, B. N., A. J. Rush, M. H. Trivedi, S. R. Wisniewski, G. K. Balasubramani, P. J. McGrath, M. E. Thase, M. Klinkman, A. A. Nierenberg, W. R. Yates and M. Fava	2008	Primary versus specialty care outcomes for depressed outpatients managed with measurement-based care: Results from STAR*D	Journal of General Internal Medicine	23	5	551-560	Excluded			1					0
Gitlin, L. N., L. Winter, J. Burke, N. Chernett, M. P. Dennis and W. W. Hauck	2008	Tailored activities to manage neuropsychiatric behaviors in persons with dementia and reduce caregiver burden: a randomized pilot study	Am J Geriatr Psychiatry	16	3	229-239	Excluded					1			0
Gitlin, L. N., L. Winter, M. P. Dennis and W. W. Hauck	2008	Variation in response to a home intervention to support daily function by age, race, sex, and education	J Gerontol A Biol Sci Med Sci	63	7	745-750	Excluded					1			0
Goacher, E.	2008	Effectively managing side effects of treatment for hepatitis C virus	Practical Gastroenterology	32	8	16-23	Excluded		1						0
Goessens, B. M. B., F. L. J. Visseren, J. de Nooijer, H. W. van den Borne, A. Algra, J. Wierdsma, Y. van der Graaf and S. S. Grp	2008	A pilot-study to identify the feasibility of an Internet-based coaching programme for changing the vascular risk profile of high-risk patients	Patient Education and Counseling	73	1	67-72	Excluded			1		1			0
Graham, A. L. and G. D. Papandonatos	2008	Reliability of internet- versus telephone-administered questionnaires in a diverse sample of smokers	J Med Internet Res	10	1	e8	Excluded		1	1					0
Grandon, P., C. Jenaro and S. Lemos	2008	Primary caregivers of schizophrenia outpatients: burden and predictor variables	Psychiatry Res	158	3	335-343	Excluded		1						0
Grant, R. W., J. S. Wald, J. L. Schnipper, T. K. Gandhi, E. G. Poon, E. J. Orav, D. H. Williams, L. A. Volk and B. Middleton	2008	Practice-linked online personal health records for type 2 diabetes mellitus - A randomized controlled trial	Archives of Internal Medicine	168	16	1776-1782	Excluded			1					0
Greaves CJ, Middlebrooke A, O’Loughlin L, Holland S, Piper J, et al.	2008	Motivational interviewing for modifying diabetes risk: a randomised controlled trial	Br J Gen Pract	58		535–540	Excluded			1					0
Green, A. J., D. A. Jackson and J. A. K. Moffett	2008	An observational study of physiotherapists' use of cognitive-behavioural principles in the management of patients with back pain and neck pain	Physiotherapy	94	4	306-313	Excluded		1						0
Green, B. B., J. D. Ralston, P. A. Fishman, S. L. Catz, A. Cook, J. Carlson, L. Tyll, D. Carrell and R. S. Thompson	2008	Electronic communications and home blood pressure monitoring (e-BP) study: design, delivery, and evaluation framework	Contemp Clin Trials	29	3	376-395	Excluded		1						0
Groessl, E. J., K. R. Weingart, K. Aschbacher, L. Pada and S. Baxi	2008	Yoga for veterans with chronic low-back pain	J Altern Complement Med	14	9	1123-1129	Excluded		1						0
Grubaugh, A. L., D. M. Slagle, M. Long, B. C. Frueh and K. M. Magruder	2008	Racial Disparities In Trauma Exposure, Psychiatric Symptoms, and Service Use Among Female Patients In Veterans Affairs Primary Care Clinics	Women's Health Issues	18	6	433-441	Excluded		1						0
Haggarty, J., D. Haslam, C. Houlding and D. Armstrong	2008	Clinical findings of a cluster randomised control pilot trial of a Canadian Shared Care service for those with chronic mental illness	Primary Care & Community Psychiatry	13	1	19-25	Excluded					1	1		0
Handley, M. A., M. Shumway and D. Schillinger	2008	Cost-effectiveness of automated telephone self-management support with nurse care management among patients with diabetes	Ann Fam Med	6	6	512-518	Excluded		1						0
Harris, M. F., A. M. Williams, S. M. Dennis, N. A. Zwar and G. P. Davies	2008	Chronic disease self-management: implementation with and within Australian general practice	Medical Journal of Australia	189	10	S17-S20	Excluded		1						0
Hart, T., J. R. Fann and T. A. Novack	2008	The dilemma of the control condition in experience-based cognitive and behavioural treatment research	Neuropsychological Rehabilitation	18	1	1-21	Excluded		1						0
Hawthorne, A. B., G. Rubin and S. Ghosh	2008	Review article: medication non-adherence in ulcerative colitis - strategies to improve adherence with mesalazine and other maintenance therapies	Alimentary Pharmacology & Therapeutics	27	12	1157-1166	Excluded		1						0
Hawthorne, K., Y. Robles, R. Cannings-John and A. G. K. Edwards	2008	Culturally appropriate health education for type 2 diabetes mellitus in ethnic minority groups	Cochrane Database of Systematic Reviews		3		Excluded		1						0
Haynes, R. B., E. Ackloo, N. Sahota, H. P. McDonald and X. Yao	2008	Interventions for enhancing medication adherence	Cochrane Database of Systematic Reviews		2		Excluded		1						0
Helmhout, P. H., J. B. Staal, C. G. Maher, T. Petersen, J. Rainville and W. S. Shaw	2008	Exercise therapy and low back pain: insights and proposals to improve the design, conduct, and reporting of clinical trials	Spine (Phila Pa 1976)	33	16	1782-1788	Excluded		1						0
Helzer, J. E., G. L. Rose, G. J. Badger, J. S. Searles, C. S. Thomas, S. A. Lindberg and S. Guth	2008	Using interactive voice response to enhance brief alcohol intervention in primary care settings	J Stud Alcohol Drugs	69	2	251-258	Excluded			1					0
Hillemeier, M. M., D. S. Downs, M. E. Feinberg, C. S. Weisman, C. H. Chuang, R. Parrott, D. Velott, L. A. Francis, S. A. Baker, A. M. Dyer and V. M. Chinchilli	2008	Improving women's preconceptional health: findings from a randomized trial of the Strong Healthy Women intervention in the Central Pennsylvania women's health study	Womens Health Issues	18	6 Suppl	S87-96	Excluded			1			1		0
Hoffmann, W., B. Herzog, S. Muhlig, H. Kayser, R. Fabian, M. Thomsen, M. Cramer, T. Fiss, D. Gresselmeyer and K. Janhsen	2008	Pharmaceutical care for migraine and headache patients: a community-based, randomized intervention	Ann Pharmacother	42	12	1804-1813	Included								1
Holmes-Rovner, M., M. Stommel, W. D. Corser, A. Olomu, J. S. Holtrop, A. Siddiqi and S. L. Dunn	2008	Does outpatient telephone coaching add to hospital quality improvement following hospitalization for acute coronary syndrome?	J Gen Intern Med	23	9	1464-1470	Excluded					1			0
Hornsten, A., H. Stenlund, B. Lundman and H. Sandstrom	2008	Improvements in HbA1c remain after 5 years - a follow up of an educational intervention focusing on patients' personal understandings of type 2 diabetes	Diabetes Research and Clinical Practice	81	1	50-55	Excluded		1						0
Hrisos, S., M. Eccles, M. Johnston, J. Francis, E. F. Kaner, N. Steen and J. Grimshaw	2008	An intervention modelling experiment to change GPs' intentions to implement evidence-based practice: using theory-based interventions to promote GP management of upper respiratory tract infection without prescribing antibiotics #2	BMC Health Serv Res	8		10	Excluded			1					0
Hrisos, S., M. Eccles, M. Johnston, J. Francis, E. F. S. Kaner, N. Steen and J. Grimshaw	2008	Developing the content of two behavioural interventions: Using theory-based interventions to promote GP management of upper respiratory tract infection without prescribing antibiotics #1	BMC Health Services Research	8			Excluded		1						0
Hugenholtz, N. I., F. G. Schaafsma, K. Nieuwenhuijsen and F. J. van Dijk	2008	Effect of an EBM course in combination with case method learning sessions: an RCT on professional performance, job satisfaction, and self-efficacy of occupational physicians	Int Arch Occup Environ Health	82	1	107-115	Excluded			1					0
Hughes, E., S. Wanigaratne, K. Gournay, S. Johnson, G. Thornicroft, E. Finch, J. Marshall and N. Smith	2008	Training in dual diagnosis interventions (the COMO Study): randomised controlled trial	BMC Psychiatry	8		12	Excluded			1					0
Jaarsma, T. and D. J. van Veldhuisen	2008	When, how and where should we "coach" patients with heart failure: The COACH results in perspective	European Journal of Heart Failure	10	4	331-333	Excluded		1						0
Jerant, A., M. Moore, K. Lorig and P. Franks	2008	Perceived control moderated the self-efficacy-enhancing effects of a chronic illness self-management intervention	Chronic Illn	4	3	173-182	Excluded			1		1			0
Jerant, A., R. Kravitz, M. Moore-Hill and P. Franks	2008	Depressive symptoms moderated the effect of chronic illness self-management training on self-efficacy	Med Care	46	5	523-531	Excluded			1		1			0
Joling, K. J., H. P. van Hout, P. Scheltens, M. Vernooij-Dassen, B. van den Berg, J. Bosmans, F. Gillissen, M. Mittelman and H. W. van Marwijk	2008	(Cost)-effectiveness of family meetings on indicated prevention of anxiety and depressive symptoms and disorders of primary family caregivers of patients with dementia: design of a randomized controlled trial	BMC Geriatr	8		2	Excluded			1					0
Jones, M. A.	2008	Asthma self-management patient education	Respiratory Care	53	6	778-784	Excluded		1						0
Jonsdottir, H.	2008	Nursing care in the chronic phase of COPD: a call for innovative disciplinary research	J Clin Nurs	17	7b	272-290	Excluded		1						0
Katon, W. J.	2008	The Comorbidity of Diabetes Mellitus and Depression	American Journal of Medicine	121	11	8-15	Excluded		1						0
Kendrick, D., J. Barlow, A. Hampshire, S. Stewart-Brown and L. Polnay	2008	Parenting interventions and the prevention of unintentional injuries in childhood: systematic review and meta-analysis	Child Care Health and Development	34	5	682-695	Excluded		1						0
Kerr, J., K. J. Calfas, S. Caparosa, M. B. Stein, W. Sieber, L. B. Abascal, G. J. Norman and K. Patrick	2008	A pilot study to assess the feasibility and acceptability of a community based physical activity intervention (involving internet, telephone, and pedometer support), integrated with medication and mood management for depressed patients	Mental Health and Physical Activity	1	1	40-45	Excluded		1						0
Khunti, K., J. Camosso-Stefinovic, M. Carey, M. J. Davies and M. A. Stone	2008	Educational interventions for migrant South Asians with Type 2 diabetes: A systematic review	Diabetic Medicine	25	8	985-992	Excluded		1						0
Kilbourne, A. M., E. P. Post, A. Nossek, E. Sonel, L. J. Drill, S. Cooley and M. S. Bauer	2008	Service delivery in older patients with bipolar disorder: a review and development of a medical care model	Bipolar Disord	10	6	672-683	Excluded		1						0
Kilbourne, A. M., E. P. Post, A. Nossek, L. Drill, S. Cooley and M. S. Bauer	2008	Improving medical and psychiatric outcomes among individuals with bipolar disorder: A randomized controlled trial	Psychiatric Services	59	7	760-768	Excluded			1					0
Kim, M. T., E. Y. Kim, H. R. Han, S. Jeong, J. E. Lee, H. J. Park, K. B. Kim and M. N. Hill	2008	Mail education is as effective as in-class education in hypertensive Korean patients	J Clin Hypertens (Greenwich)	10	3	176-184	Excluded			1					0
Kronborg, H., M. Vaeth, J. Olsen and I. Harder	2008	Health visitors and breastfeeding support: influence of knowledge and self-efficacy	Eur J Public Health	18	3	283-288	Excluded					1			0
Lain≈°ƒçak, M. and J. Farka≈°	2008	Challenges of beta blocker therapy in chronic heart failure: The story continues	European Journal of Cardiovascular Nursing	7	3	159-160	Excluded		1						0
Lee, L.-L., A. Arthur and M. Avis	2008	Using self-efficacy theory to develop interventions that help older people overcome psychological barriers to physical activity: A discussion paper	International Journal of Nursing Studies	45	11	1690-1699	Excluded		1						0
Leonhardt, C., S. Keller, J.-F. Chenot, J. Luckmann, H.-D. Basler, K. Wegscheider, E. Baum, N. Donner-Banzhoff, M. Pfingsten, J. Hildebrandt, M. M. Kochen and A. Becker	2008	TTM-based motivational counselling does not increase physical activity of low back pain patients in a primary care setting - A cluster-randomized controlled trial	Patient Education and Counseling	70	1	50-60	Excluded			1					0
Leventhal, H., J. Weinman, E. A. Leventhal and L. A. Phillips	2008	Health Psychology: the Search for Pathways between Behavior and Health.	Annu Rev Psychol.	59		477-505	Excluded		1						0
Levinson, A. H., R. E. Glasgow, B. Gaglio, T. L. Smith, J. Cahoon and A. C. Marcus	2008	Tailored behavioral support for smoking reduction: development and pilot results of an innovative intervention	Health Educ Res	23	2	335-346	Excluded					1			0
Lewis, F. M., B. B. Cochrane, K. A. Fletcher, E. H. Zahlis, M. E. Shands, J. R. Gralow, S. M. Wu and K. Schmitz	2008	Helping Her Heal: a pilot study of an educational counseling intervention for spouses of women with breast cancer	Psychooncology	17	2	131-137	Excluded			1					0
Li, W. W. and E. S. Froelicher	2008	Predictors of smoking relapse in women with cardiovascular disease in a 30-month study: extended analysis	Heart Lung	37	6	455-465	Excluded					1			0
Lichtenberg, P., D. Levinson, Y. Sharshevsky, D. Feldman and M. Lachman	2008	Clinical case management of revolving door patients - A semi-randomized study	Acta Psychiatrica Scandinavica	117	6	449-454	Excluded		1						0
Lorig, K. R., P. L. Ritter, D. D. Laurent and K. Plant	2008	The Internet-based Arthritis Self-Management Program: A one-year randomized trial for patients with arthritis or fibromyalgia	Arthritis & Rheumatism-Arthritis Care & Research	59	7	1009-1017	Excluded					1			0
Lovell, K., P. Bower, D. Richards, M. Barkham, B. Sibbald, C. Roberts, L. Davies, A. Rogers, J. Gellatly and S. Hennessy	2008	Developing guided self-help for depression using the Medical Research Council complex interventions framework: a description of the modelling phase and results of an exploratory randomised controlled trial	BMC Psychiatry	8		91	Excluded		1						0
Macdonald W, Rogers A, Blakeman T, et al.	2008	Practice nurses and the facilitation of self-management in primary care	J Adv Nurs	62		191–9	Excluded		1						0
Macq, J., A. Solis, G. Martinez and P. Martiny	2008	Tackling tuberculosis patients' internalized social stigma through patient centred care: an intervention study in rural Nicaragua	BMC Public Health	8		154	Excluded			1					0
Martinez-Martin, P., C. Rodriguez-Blazquez and B. Frades-Payo	2008	Specific patient-reported outcome measures for Parkinson's disease: Analysis and applications	Expert Review of Pharmacoeconomics and Outcomes Research	8	4	401-418	Excluded		1						0
Mauldin, P. D., P. Guimaraes, R. L. Albin, E. Ray Dorsey, J. L. Bainbridge and A. Siderowf	2008	Optimal frequency for measuring health care resource utilization in Parkinson's disease using participant recall: The FS-TOO resource utilization substudy	Clinical Therapeutics	30	8	1553-1557	Excluded		1						0
McCrone, P., M. Knapp, T. Kennedy, P. Seed, R. Jones, S. Darnley and T. Chalder	2008	Cost-effectiveness of cognitive behaviour therapy in addition to mebeverine for irritable bowel syndrome	European Journal of Gastroenterology & Hepatology	20	4	255-263	Excluded			1					0
McKenzie, J. E., S. D. French, D. A. O'Connor, J. M. Grimshaw, D. Mortimer, S. Michie, J. Francis, N. Spike, P. Schattner, P. M. Kent, R. Buchbinder and S. E. Green	2008	IMPLEmenting a clinical practice guideline for acute low back pain evidence-based manageMENT in general practice (IMPLEMENT): Cluster randomised controlled trial study protocol	Implementation Science	3			Excluded		1						0
McLaughlin, K., H. Jones, C. VanderStraeten, C. Mills, M. Visser, K. Taub and B. Manns	2008	Why do patients choose self-care dialysis?	Nephrol Dial Transplant	23	12	3972-3976	Excluded			1					0
Mehuys, E., L. Van Bortel, L. De Bolle, I. Van Tongelen, L. Annemans, J. P. Remon and G. Brusselle	2008	Effectiveness of pharmacist intervention for asthma control improvement	Eur Respir J	31	4	790-799	Included								1
Melnick, A. L., R. E. Rdesinski, E. D. Creach, D. Choi and S. M. Harvey	2008	The influence of nurse home visits, including provision of 3 months of contraceptives and contraceptive counseling, on perceived barriers to contraceptive use and contraceptive use self-efficacy	Womens Health Issues	18	6	471-481	Excluded					1			0
Merelle, S. Y. M., M. J. Sorbi, L. J. P. Van Doornen and J. Passchier	2008	Migraine patients as trainers of their fellow patients in non-pharmacological preventive attack management: Short-term effects of a randomized controlled trial	Cephalalgia	28	2	127-138	Excluded						1		0
Meulenbeek, P., G. Willemse, F. Smit, A. van Balkom, P. Spinhoven and P. Cuijpers	2008	Early intervention in panic: randomized controlled trial and cost-effectiveness analysis	Trials	9			Excluded		1	1					0
Meyer, C., A. Muehlfeld, C. Drexhage, J. Floege, E. Goepel, P. Schauerte, M. Kelm and T. Rassaf	2008	Clinical research for patient empowerment - A qualitative approach on the improvement of heart health promotion in chronic illness	Medical Science Monitor	14	7	CR358-CR365	Excluded		1						0
Meyer, C., S. Ulbricht, S. E. Baumeister, A. Schumann, J. Ruege, G. Bischof, H.-J. Rumpf and U. John	2008	Proactive interventions for smoking cessation in general medical practice: a quasi-randomized controlled trial to examine the efficacy of computer-tailored letters and physician-delivered brief advice	Addiction	103	2	294-304	Excluded			1					0
Mihaylov, S., C. Stark, E. McColl, N. Steen, A. Vanoli, G. Rubin, R. Curless, R. Barton and J. Bond	2008	Stepped treatment of older adults on laxatives. The STOOL trial	Health Technology Assessment	12	13	1-+	Excluded			1					0
Mildestvedt, T., E. Meland and G. E. Eide	2008	How important are individual counselling, expectancy beliefs and autonomy for the maintenance of exercise after cardiac rehabilitation?	Scand J Public Health	36	8	832-840	Excluded					1			0
Monson, C. M., J. L. Gradus, Y. Young-Xu, P. P. Schnurr, J. L. Price and J. A. Schumm	2008	Change in posttraumatic stress disorder symptoms: do clinicians and patients agree?	Psychol Assess	20	2	131-138	Excluded		1						0
Morey, M. C., M. J. Peterson, C. F. Pieper, R. Sloane, G. M. Crowley, P. Cowper, E. McConnell, H. Bosworth, C. Ekelund, M. Pearson and T. Howard	2008	Project LIFE - Learning to Improve Fitness and Function in Elders: Methods, design, and baseline characteristics of randomized trial	Journal of Rehabilitation Research and Development	45	1	31-42	Excluded		1						0
Murphy, H. R., G. Rayman, K. Lewis, S. Kelly, B. Johal, K. Duffield, D. Fowler, P. J. Campbell and R. C. Temple	2008	Effectiveness of continuous glucose monitoring in pregnant women with diabetes: randomised clinical trial	Bmj	337		a1680	Excluded			1		1			0
Nekhlyudov, L., M. Nicola, I. Jung and E. Buechler	2008	Clinicians' knowledge and attitudes about breast symptom management: Is there a use for clinical guidelines?	Journal of Womens Health	17	1	57-65	Excluded			1					0
Ng, S. M., A. M. Li, V. W. Lou, I. F. Tso, P. Y. Wan and D. F. Chan	2008	Incorporating family therapy into asthma group intervention: a randomized waitlist-controlled trial	Fam Process	47	1	115-130	Excluded				1				0
O'Donnell, D. E., P. Hernandez, A. Kaplan, S. Aaron, J. Bourbeau, D. Marciniuk, M. Balter, G. Ford, A. Gervais, Y. Lacasse, F. Maltais, J. Road, G. Rocker, D. Sin, T. Sinuff and N. Voduc	2008	Canadian Thoracic Society recommendations for management of chronic obstructive pulmonary disease - 2008 update - Highlights for primary care	Canadian Respiratory Journal	15	SUPPL. A	1A-8A	Excluded		1						0
O’Kane MJ, Bunting B, Copeland M, Coates VE; ESMON study group.	2008	Efficacy of self monitoring of blood glucose in patients with newly diagnosed type 2 diabetes (ESMON study): randomised controlled trial	BMJ	336		1174-7	Excluded					1			0
Opdenacker, J. and F. Boen	2008	Effectiveness of Face-to-Face Versus Telephone Support in Increasing Physical Activity and Mental Health Among University Employees	Journal of Physical Activity & Health	5	6	830-843	Excluded							1	0
Opdenacker, J., F. Boen, N. Coorevits and C. Delecluse	2008	Effectiveness of a lifestyle intervention and a structured exercise intervention in older adults	Preventive Medicine	46	6	518-524	Excluded			1					0
Partridge, M. R., A. L. Caress, C. Brown, J. Hennings, K. Luker, A. Woodcock and M. Campbell	2008	Can lay people deliver asthma self-management education as effectively as primary care based practice nurses?	Thorax	63	9	778-783	Excluded						1		0
Patten, S. B., D. Bilsker and E. Goldner	2008	The Evolving Understanding of Major Depression Epidemiology: Implications for Practice and Policy	Canadian Journal of Psychiatry-Revue Canadienne De Psychiatrie	53	10	689-694	Excluded		1						0
Patterson, T. L., B. Mausbach, R. Lozada, H. Staines-Orozco, S. J. Semple, M. Fraga-Vallejo, P. Orozovich, D. Abramovitz, A. de la Torre, H. Amaro, G. Martinez, C. Magis-Rodriguez and S. A. Strathdee	2008	Efficacy of a brief behavioral intervention to promote condom use among female sex workers in Tijuana and Ciudad Juarez, Mexico	Am J Public Health	98	11	2051-2057	Excluded			1					0
Payne, K. A., J. J. Caro, W. L. Daley, Z. M. Khan, K. J. Ishak, K. Stark, D. Purkayastha, J. Flack, E. Vel√°zquez, S. Nesbitt, D. Morisky and R. Califf	2008	The design of an observational study of hypertension management, adherence and pressure control in Blood Pressure Success Zone Program participants	International Journal of Clinical Practice	62	9	1313-1321	Excluded		1						0
Pbert, L., A. J. Flint, K. E. Fletcher, M. H. Young, S. Druker and J. R. DiFranza	2008	Effect of a pediatric practice-based smoking prevention and cessation intervention for adolescents: a randomized, controlled trial	Pediatrics	121	4	e738-747	Excluded				1				0
Petkova, V. B.	2008	Pharmaceutical care for asthma patients: a community pharmacy-based pilot project	Allergy Asthma Proc	29	1	55-61	Excluded						1		0
Podrazik, P. M., S. Levine, S. Smith, D. Scott, C. E. DuBeau, A. Baron, C. Whelan, J. Johnson, S. Cook, V. Arora, D. Meltzer and G. Sachs	2008	The Curriculum for the Hospitalized Aging Medical Patient Program: A Collaborative Faculty Development Program for Hospitalists, General Internists, and Geriatricians	Journal of Hospital Medicine	3	5	384-393	Excluded			1		1			0
Pols, R. G. and M. W. Battersby	2008	Coordinated care in the management of patients with unexplained physical symptoms: depression is a key issue	Med J Aust	188	12 Suppl	S133-137	Excluded			1					0
Powell, L. H., J. E. Calvin, Jr., C. F. Mendes de Leon, D. Richardson, K. L. Grady, K. J. Flynn, C. S. Rucker-Whitaker, I. Janssen, G. Kravitz and C. Eaton	2008	The Heart Failure Adherence and Retention Trial (HART): design and rationale	Am Heart J	156	3	452-460	Excluded		1						0
Probst, Y. C., S. Faraji, M. Batterham, D. G. Steel and L. C. Tapsell	2008	Computerized dietary assessments compare well with interviewer administered diet histories for patients with type 2 diabetes mellitus in the primary healthcare setting	Patient Education and Counseling	72	1	49-55	Excluded		1	1					0
Prunty, M. C., L. Sharpe, P. Butow and G. Fulcher	2008	The motherhood choice: a decision aid for women with multiple sclerosis	Patient Educ Couns	71	1	108-115	Excluded			1		1			0
Pylypchuk, G., L. Vincent, J. Wentworth, A. Kiss, N. Perkins, S. Hartman, L. Ironstand, J. Hoppe and S. W. Tobe	2008	Diabetes risk evaluation and microalbuminuria (DREAM) studies: ten years of participatory research with a First Nation's home and community model for type 2 diabetes care in Northern Saskatchewan	Int J Circumpolar Health	67	2016-03-02	190-202	Excluded			1					0
Ramon-Cabot, J., M. Fernandez-Trujillo, C. Forcada-Vega and G. Pera-Blanco	2008	[Medium-term effectiveness of a group educational intervention on foot care in patients with type 2 diabetes]	Enferm Clin	18	6	302-308	Excluded			1					0
Redfern, J., T. Briffa, E. Ellis and S. B. Freedman	2008	Patient-centered modular secondary prevention following acute coronary syndrome: A randomized controlled trial	Journal of Cardiopulmonary Rehabilitation and Prevention	28	2	107-117	Excluded					1			0
Reeves, D., A. Kennedy, C. Fullwood, P. Bower, C. Gardner, C. Gately, V. Lee, G. Richardson and A. Rogers	2008	Predicting who will benefit from an Expert Patients Programme self-management course	Br J Gen Pract	58	548	198-203	Excluded		1						0
Reid, M. C., M. Papaleontiou, A. Ong, R. Breckman, E. Wethington and K. Pillemer	2008	Self-management strategies to reduce pain and improve function among older adults in community settings: A review of the evidence	Pain Medicine	9	4	409-424	Excluded		1						0
Reynolds, L. R. and L. R. Tannock	2008	Management of new-onset diabetes mellitus after transplantation	Postgraduate Medicine	120	2	60-66	Excluded		1						0
Reynolds, N. R., M. A. Testa, M. Su, M. A. Chesney, J. L. Neidig, I. Frank, S. Smith, J. Ickovics and G. K. Robbins	2008	Telephone support to improve antiretroviral medication adherence: A multisite, randomized controlled trial	Journal of Acquired Immune Deficiency Syndromes	47	1	62-68	Excluded					1			0
Richards DA, Lovell K, Gilbody S, Gask L, Torgerson D, et al.	2008	Collaborative care for depression in UK primary care: a randomized controlled trial	Psychological Medicine	38		279–287	Excluded			1					0
Richardson, G., A. Kennedy, D. Reeves, P. Bower, V. Lee, E. Middleton, C. Gardner, C. Gately and A. Rogers	2008	Cost effectiveness of the Expert Patients Programme (EPP) for patients with chronic conditions	Journal of Epidemiology and Community Health	62	4	361-367	Excluded			1					0
Richardson, J., D. Chan, K. Risdon, C. Giles, S. Mulvaney and D. Cripps	2008	Does monitoring change in function in community-dwelling older adults alter outcome? A randomized controlled trial	Clinical Rehabilitation	22	12	1061-1070	Excluded					1			0
Robbins, J. M., G. E. Thatcher, D. A. Webb and V. G. Valdmanis	2008	Nutritionist visits, diabetes classes, and hospitalization rates and charges	Diabetes Care	31	4	655-660	Excluded		1	1					0
Rogers, A., A. Kennedy, P. Bower, C. Gardner, C. Gately, V. Lee, D. Reeves and G. Richardson	2008	The United Kingdom Expert Patients Programme: results and implications from a national evaluation	Med J Aust	189	10 Suppl	S21-24	Excluded			1					0
Rootmensen, G. N., A. R. van Keimpema, E. E. Looysen, L. van der Schaaf, R. J. de Haan and H. M. Jansen	2008	The effects of additional care by a pulmonary nurse for asthma and COPD patients at a respiratory outpatient clinic: results from a double blind, randomized clinical trial	Patient Educ Couns	70	2	179-186	Excluded					1			0
Roy-Byrne, P. P., K. W. Davidson, R. C. Kessler, G. J. G. Asmundson, R. D. Goodwin, L. Kubzansky, R. B. Lydiard, M. J. Massie, W. Katon, S. K. Laden and M. B. Stein	2008	Anxiety disorders and comorbid medical illness	General Hospital Psychiatry	30	3	208-225	Excluded		1						0
Ruppar, T. M., V. S. Conn and C. L. Russell	2008	Medication adherence interventions for older adults: literature review	Res Theory Nurs Pract	22	2	114-147	Excluded		1						0
Russell, R. and J. Norcliffe	2008	Chronic obstructive pulmonary disease: management of chronic disease	Medicine	36	4	218-222	Excluded		1						0
Sakolsky, D. and B. Birmaher	2008	Pediatric anxiety disorders: Management in primary care	Current Opinion in Pediatrics	20	5	538-543	Excluded		1		1				0
Sales, A., C. Helfrich, P. M. Ho, A. Hedeen, M. E. Plomondon, Y.-F. Li, A. Connors and J. S. Rumsfeld	2008	Implementing electronic clinical reminders for lipid management in patients with ischemic heart disease in the veterans health administration: QUERI Series	Implementation Science	3			Excluded		1			1			0
Sarkar, U., J. D. Piette, R. Gonzales, D. Lessler, L. D. Chew, B. Reilly, J. Johnson, M. Brunt, J. Huang, M. Regenstein and D. Schillinger	2008	Preferences for self-management support: Findings from a survey of diabetes patients in safety-net health systems	Patient Education and Counseling	70	1	102-110	Excluded		1						0
Sarkar, U., M. A. Handley, R. Gupta, A. Tang, E. Murphy, H. K. Seligman, K. G. Shojania and D. Schillinger	2008	Use of an interactive, telephone-based self-management support program to identify adverse events among ambulatory diabetes patients	Journal of General Internal Medicine	23	4	459-465	Excluded			1					0
Scala, D., M. D'Avino, S. Cozzolino, A. Mancini, B. Andria, G. Caruso, G. Tajana and D. Caruso	2008	Promotion of behavioural change in people with hypertension: an intervention study	Pharmacy World & Science	30	6	834-839	Excluded					1			0
Schillinger, D., H. Hammer, F. Wang, J. Palacios, I. McLean, A. Tang, S. Youmans and M. Handley	2008	Seeing in 3-D: examining the reach of diabetes self-management support strategies in a public health care system	Health Educ Behav	35	5	664-682	Excluded			1					0
Schneider, A., M. Wensing, K. Biessecker, R. Quinzler, P. Kaufmann-Kolle and J. Szecsenyi	2008	Impact of quality circles for improvement of asthma care: Results of a randomized controlled trial	Journal of Evaluation in Clinical Practice	14	2	185-190	Excluded			1					0
Severson, H. H., J. S. Gordon, B. G. Danaher and L. Akers	2008	ChewFree.com: evaluation of a Web-based cessation program for smokeless tobacco users	Nicotine Tob Res	10	2	381-391	Excluded					1			0
Sevick, M. A., S. Zickmund, M. Korytkowski, B. Piraino, S. Sereika, S. Mihalko, L. Snetselaar, P. Stumbo, L. Hausmann, D. Ren, R. Marsh, T. Sakraida, J. Gibson, M. Safaien, T. J. Starrett and L. E. Burke	2008	Design, feasibility, and acceptability of an intervention using personal digital assistant-based self-monitoring in managing type 2 diabetes	Contemp Clin Trials	29	3	396-409	Excluded		1						0
Shah, S., J. K. Roydhouse and S. M. Sawyer	2008	Asthma education in primary healthcare settings	Current Opinion in Pediatrics	20	6	705-710	Excluded		1						0
Simon, J., A. Gray, P. Clarke, A. Wade, A. Neil and A. Farmer	2008	Cost effectiveness of self monitoring of blood glucose in patients with non-insulin treated type 2 diabetes: economic evaluation of data from the DiGEM trial	BMJ	336	7654	1177-1180	Included								1
Skinner, T. C., M. E. Carey, S. Cradock, H. M. Dallosso, H. Daly, M. J. Davies, Y. Doherty, S. Heller, K. Khunti and L. Oliver	2008	'Educator talk' and patient change: some insights from the DESMOND (Diabetes Education and Self Management for Ongoing and Newly Diagnosed) randomized controlled trial	Diabet Med	25	9	1117-1120	Excluded		1						0
Smith, S., C. Mitchell and S. Bowler	2008	Standard versus patient-centred asthma education in the emergency department: a randomised study	Eur Respir J	31	5	990-997	Excluded					1			0
Sol, B. G., Y. van der Graaf, J. J. van der Bijl, B. M. Goessens and F. L. Visseren	2008	The role of self-efficacy in vascular risk factor management: a randomized controlled trial	Patient Educ Couns	71	2	191-197	Excluded					1			0
Sridhar, M., R. Taylor, S. Dawson, N. J. Roberts and M. R. Partridge	2008	A nurse led intermediate care package in patients who have been hospitalised with an acute exacerbation of chronic obstructive pulmonary disease	Thorax	63	3	194-200	Excluded					1			0
Stant, A. D., E. M. Ten Vergert, P. C. A. M. den Boer and D. Wiersma	2008	Cost-effectiveness of cognitive self-therapy in patients with depression and anxiety disorders	Acta Psychiatrica Scandinavica	117	1	57-66	Excluded					1			0
Steele, A. L. and T. D. Wade	2008	A randomised trial investigating guided self-help to reduce perfectionism and its impact on bulimia nervosa: A pilot study	Behaviour Research and Therapy	46	12	1316-1323	Excluded						1	1	0
Steiner, V., L. Pierce, S. Drahuschak, E. Nofziger, D. Buchman and T. Szirony	2008	Emotional support, physical help, and health of caregivers of stroke survivors	J Neurosci Nurs	40	1	48-54	Excluded			1					0
Stern, R. A., L. A. D'Ambrosio, M. Mohyde, A. Carruth, B. Tracton-Bishop, J. C. Hunter, D. H. Daneshvar and J. F. Coughlin	2008	At the crossroads: development and evaluation of a dementia caregiver group intervention to assist in driving cessation	Gerontol Geriatr Educ	29	4	363-382	Excluded			1					0
Sturt, J. A., S. Whitlock, C. Fox, H. Hearnshaw, A. J. Farmer, M. Wakelin, S. Eldridge, F. Griffiths and J. Dale	2008	Effects of the Diabetes Manual 1:1 structured education in primary care	Diabet Med	25	6	722-731	Included								1
Sun, J., Y. Wang, X. Chen, Y. Chen, Y. Feng, X. Zhang, Y. Pan, T. Hu, J. Xu, L. Du, W. Zhou, H. Zhao, R. E. Riley and V. A. Mustad	2008	An integrated intervention program to control diabetes in overweight Chinese women and men with type 2 diabetes	Asia Pac J Clin Nutr	17	3	514-524	Excluded					1			0
Swaim, R. C. and K. Kelly	2008	Efficacy of a randomized trial of a community and school-based anti-violence media intervention among small-town middle school youth	Prev Sci	9	3	202-214	Excluded						1		0
Tobe, S. W., M. M. Lum-Kwong, N. Perkins, S. Von Sychowski, R. J. Sebaldt and A. Kiss	2008	Heart and Stroke Foundation of Ontario (HSFO) high blood pressure strategy's hypertension management initiative study protocol	BMC Health Services Research	8			Excluded		1						0
Unutzer, J., M. Hantke, D. Powers, L. Higa, E. Lin, S. D. Vannoy, S. Thielke and M.-Y. Fan	2008	Care management for depression and osteoarthritis pain in older primary care patients: a pilot study	International Journal of Geriatric Psychiatry	23	11	1166-1171	Excluded		1						0
van Bastelaar, K. M. P., F. Pouwer, P. Cuijpers, J. W. R. Twisk and F. J. Snoek	2008	Web-based cognitive behavioural therapy (W-CBT) for diabetes patients with co-morbid depression: Design of a randomised controlled trial	Bmc Psychiatry	8			Excluded		1						0
van Oostrom, S. H., J. R. Anema, B. Terluin, H. C. de Vet, D. L. Knol and W. van Mechelen	2008	Cost-effectiveness of a workplace intervention for sick-listed employees with common mental disorders: design of a randomized controlled trial	BMC Public Health	8		12	Excluded		1						0
van Steenkiste, B., T. M. van der Weijden, J. H. E. H. Stoffers and R. P. T. M. Grol	2008	Patients' responsiveness to a decision support tool for primary prevention of cardiovascular diseases in primary care	Patient Education and Counseling	72	1	63-70	Excluded		1						0
Van Zuilen, A. D., J. F. Wetzels, M. L. Bots and P. J. Van Blankestijn	2008	MASTERPLAN: study of the role of nurse practitioners in a multifactorial intervention to reduce cardiovascular risk in chronic kidney disease patients	J Nephrol	21	3	261-267	Excluded		1						0
Vande Griend, J. P., S. A. Linnebur, J. M. Ruscin, S. F. Vondracek, P. Wolfe and M. T. McDermott	2008	Vitamin D intervention by pharmacists in geriatric outpatients	J Am Pharm Assoc (2003)	48	4	501-507	Excluded					1			0
Varekamp, I., G. de Vries, A. Heutink and F. J. van Dijk	2008	Empowering employees with chronic diseases; development of an intervention aimed at job retention and design of a randomised controlled trial	BMC Health Serv Res	8		224	Excluded		1						0
Velez, M., B. Westerfeldt and P. S. Rahko	2008	Why it pays for hospitals to initiate a heart failure disease management program	Disease Management & Health Outcomes	16	3	155-173	Excluded					1			0
Verhoef, M. J. and A. Leis	2008	From Studying Patient Treatment to Studying Patient Care: Arriving at Methodologic Crossroads	Hematology/Oncology Clinics of North America	22	4	671-682	Excluded		1						0
Vestergaard, S., C. Kronborg and L. Puggaard	2008	Home-based video exercise intervention for community-dwelling frail older women: A randomized controlled trial	Aging Clinical and Experimental Research	20	5	479-486	Excluded					1			0
Volk, R. J., M. L. Jibaja-Weiss, S. T. Hawley, S. Kneuper, S. J. Spann, B. J. Miles and D. J. Hyman	2008	Entertainment education for prostate cancer screening: a randomized trial among primary care patients with low health literacy	Patient Educ Couns	73	3	482-489	Excluded			1					0
Vranceanu, A. M., S. A. Safren, M. Lu, W. M. Coady, P. R. Skolnik, W. H. Rogers and I. B. Wilson	2008	The relationship of post-traumatic stress disorder and depression to antiretroviral medication adherence in persons with HIV	Aids Patient Care and Stds	22	4	313-321	Excluded		1						0
Wahab, S., U. Menon and L. Szalacha	2008	Motivational interviewing and colorectal cancer screening: a peek from the inside out	Patient Educ Couns	72	2	210-217	Excluded			1					0
Walsh, J. M. E., V. Sundaram, K. McDonald, D. K. Owens and M. K. Goldstein	2008	Implementing Effective Hypertension Quality Improvement Strategies: Barriers and Potential Solutions	Journal of Clinical Hypertension	10	4	311-316	Excluded		1						0
Walton, M. A., A. L. Goldstein, S. T. Chermack, R. J. McCammon, R. M. Cunningham, K. L. Barry and F. C. Blow	2008	Brief alcohol intervention in the emergency department: moderators of effectiveness	J Stud Alcohol Drugs	69	4	550-560	Excluded					1			0
Wantland, D. J., W. L. Holzemer, S. Moezzi, S. S. Willard, J. Arudo, K. M. Kirksey, C. J. Portillo, I. B. Corless, M. E. Rosa, L. L. Robinson, P. K. Nicholas, M. J. Hamilton, E. F. Sefcik, S. Human, M. M. Rivero, M. Maryland and E. Huang	2008	A randomized controlled trial testing the efficacy of an HIV/AIDS symptom management manual	Journal of Pain and Symptom Management	36	3	235-246	Excluded			1					0
Webber, K. H., D. F. Tate and L. M. Quintiliani	2008	Motivational interviewing in internet groups: a pilot study for weight loss	J Am Diet Assoc	108	6	1029-1032	Excluded		1						0
Weber, C. A., M. R. Leloux, B. L. Carter, K. B. Farris and Y. Xu	2008	Reduction in adverse symptoms as blood pressure becomes controlled	Pharmacotherapy	28	9	1104-1114	Excluded			1					0
Wetzels, R., C. Van Weel, R. Grol and M. Wensing	2008	Family practice nurses supporting self-management in older patients with mild osteoarthritis: A randomized trial	BMC Family Practice	9			Excluded					1			0
Wille, N., M. Erhart, C. Petersen and U. Ravens-Sieberer	2008	The impact of overweight and obesity on health-related quality of life in childhood--results from an intervention study	BMC Public Health	8		421	Excluded				1				0
Woodend, A. K., H. Sherrard, M. Fraser, L. Stuewe, T. Cheung and C. Struthers	2008	Telehome monitoring in patients with cardiac disease who are at high risk of readmission	Heart Lung	37	1	36-45	Excluded			1					0
Woody, D., C. DeCristofaro and B. G. Carlton	2008	Smoking cessation readiness: Are your patients ready to quit?	Journal of the American Academy of Nurse Practitioners	20	8	407-414	Excluded		1						0
Wubben, D. P. and E. M. Vivian	2008	Effects of pharmacist outpatient interventions on adults with diabetes mellitus: a systematic review	Pharmacotherapy	28	4	421-436	Excluded		1						0
Yates, T., M. Davies, T. Gorely, F. Bull and K. Khunti	2008	Rationale, design and baseline data from the Pre-diabetes Risk Education and Physical Activity Recommendation and Encouragement (PREPARE) programme study: a randomized controlled trial	Patient Educ Couns	73	2	264-271	Excluded		1						0
Yoast, R. A., B. B. Wilford and S. W. Hayashi	2008	Encouraging physicians to screen for and intervene in substance use disorders: Obstacles and strategies for change	Journal of Addictive Diseases	27	3	77-97	Excluded		1						0
Zelkowitz, P., N. Feeley, I. Shrier, R. Stremler, R. Westreich, D. Dunkley, R. Steele, Z. Rosberger, F. Lefebvre and A. Papageorgiou	2008	The Cues and Care Trial: a randomized controlled trial of an intervention to reduce maternal anxiety and improve developmental outcomes in very low birthweight infants	BMC Pediatr	8		38	Excluded		1			1			0
Zemek, R. L., S. K. Bhogal and F. M. Ducharme	2008	Systematic review of randomized controlled trials examining written action plans in children: What is the plan?	Archives of Pediatrics and Adolescent Medicine	162	2	157-163	Excluded		1		1				0
Ziedonis, D. M., B. Hitsman, J. C. Beckham, M. Zvolensky, L. E. Adler, J. Audrain-McGovern, N. Breslau, R. A. Brown, T. P. George, J. Williams, P. S. Calhoun and W. T. Riley	2008	Tobacco use and cessation in psychiatric disorders: National Institute of Mental Health report	Nicotine and Tobacco Research	10	12	1691-1715	Excluded		1						0
ZuWallack, R. and H. Hedges	2008	Primary Care of the Patient with Chronic Obstructive Pulmonary Disease-Part 3: Pulmonary Rehabilitation and Comprehensive Care for the Patient with Chronic Obstructive Pulmonary Disease	American Journal of Medicine	121	7 SUPPL. 1	S25-S32	Excluded		1						0
Adams, M. A., G. J. Norman, M. F. Hovell, J. F. Sallis and K. Patrick	2009	Reconceptualizing Decisional Balance in an Adolescent Sun Protection Intervention: Mediating Effects and Theoretical Interpretations	Health Psychology	28	2	217-225	Excluded				1				0
Adams, S. Y., A. G. Crawford, R. N. Rimal, J. S. Lee, L. M. Janneck and C. N. Sciamanna	2009	The Effects of a Computer-Tailored Message on Secondary Prevention in Type 2 Diabetes: A Randomized Trial	Population Health Management	12	4	197-204	Excluded					1			0
Bair, M. J., M. S. Matthias, K. A. Nyland, M. A. Huffman, D. L. Stubbs, K. Kroenke and T. M. Damush	2009	Barriers and facilitators to chronic pain self-management: a qualitative study of primary care patients with comorbid musculoskeletal pain and depression	Pain Med	10	7	1280-1290	Excluded		1						0
Bakas, T., C. J. Farran, J. K. Austin, B. A. Given, E. A. Johnson and L. S. Williams	2009	Content validity and satisfaction with a stroke caregiver intervention program	J Nurs Scholarsh	41	4	368-375	Excluded		1						0
Barbic, S., T. Krupa and I. Armstrong	2009	A randomized controlled trial of the effectiveness of a modified recovery workbook program: preliminary findings	Psychiatr Serv	60	4	491-497	Excluded			1					0
Barton, G. R., T. H. Sach, C. Jenkinson, M. Doherty, A. J. Avery and K. R. Muir	2009	Lifestyle interventions for knee pain in overweight and obese adults aged ≥45: Economic evaluation of randomised controlled trial	BMJ (Online)	339	7721	610-612	Excluded		1						0
Batchelor, F. A., K. D. Hill, S. F. Mackintosh, C. M. Said and C. H. Whitehead	2009	The FLASSH study: protocol for a randomised controlled trial evaluating falls prevention after stroke and two sub-studies	BMC Neurol	9		14	Excluded		1						0
Bauer, M. S., K. Biswas and A. M. Kilbourne	2009	Enhancing multiyear guideline concordance for bipolar disorder through collaborative care	Am J Psychiatry	166	11	1244-1250	Excluded			1					0
Bennett, H., K. Laird, D. Margolius, V. Ngo, D. H. Thom and T. Bodenheimer	2009	The effectiveness of health coaching, home blood pressure monitoring, and home-titration in controlling hypertension among low-income patients: protocol for a randomized controlled trial	BMC Public Health	9		456	Excluded		1						0
Bennett, M. I., A. M. Bagnall and S. Jos√© Closs	2009	How effective are patient-based educational interventions in the management of cancer pain? Systematic review and meta-analysis	Pain	143	3	192-199	Excluded		1						0
Berthelsen, C., O. M. Christensen and H. Konradsen	2009	[The significance of appearance in physician-nurse collaboration]	Ugeskr Laeger	171	51	3764-3767	Excluded	1	1						0
Biese, K. J., D. Moro-Sutherland, R. D. Furberg, B. Downing, L. Glickman, A. Murphy, C. L. Jackson, G. Snyder and C. Hobgood	2009	Using screen-based simulation to improve performance during pediatric resuscitation	Acad Emerg Med	16 Suppl 2		S71-75	Excluded		1						0
Blumenthal, J. A., F. J. Keefe, M. A. Babyak, C. V. Fenwick, J. M. Johnson, K. Stott, R. K. Funk, M. J. McAdams, S. Palmer, T. Martinu, D. Baucom, P. T. Diaz and C. F. Emery	2009	Caregiver-assisted coping skills training for patients with COPD: background, design, and methodological issues for the INSPIRE-II study	Clin Trials	6	2	172-184	Excluded		1						0
Bodenheimer, T. and M. A. Handley	2009	Goal-setting for behavior change in primary care: An exploration and status report	Patient Education and Counseling	76	2	174-180	Excluded		1						0
Bosworth, H. B., M. K. Olsen, J. M. Grubber, A. M. Neary, M. M. Orr, B. J. Powers, M. B. Adams, L. P. Svetkey, S. D. Reed, Y. Li, R. J. Dolor and E. Z. Oddone	2009	Two self-management interventions to improve hypertension control: a randomized trial	Ann Intern Med	151	10	687-695	Excluded			1					0
Bradley, P. M. and B. Lindsay	2009	Care delivery and self-management strategies for adults with epilepsy	Cochrane Database of Systematic Reviews		4		Excluded		1						0
Brady, T. J., S. L. Jernick, J. M. Hootman and J. E. Sniezek	2009	Public Health Interventions for Arthritis: Expanding the Toolbox of Evidence-Based Interventions	Journal of Womens Health	18	12	1905-1917	Excluded		1						0
Buffart, L. M., H. P. van der Ploeg, B. J. Smith, J. Kurko, L. King and A. E. Bauman	2009	General practitioners' perceptions and practices of physical activity counselling: changes over the past 10 years	British Journal of Sports Medicine	43	14	1149-1153	Excluded		1						0
Bygren, L. O., G. Weissglas, B. M. Wikstrom, B. B. Konlaan, A. Grjibovski, A. B. Karlsson, S. O. Andersson and M. Sjostrom	2009	Cultural participation and health: a randomized controlled trial among medical care staff	Psychosom Med	71	4	469-473	Excluded			1					0
Calderon, Y., J. Leider, S. Hailpern, M. Haughey, R. Ghosh, P. Lombardi, P. Bijur and L. Bauman	2009	A randomized control trial evaluating the educational effectiveness of a rapid HIV posttest counseling video	Sex Transm Dis	36	4	207-210	Excluded					1			0
Chambers, S. K., A. Girgis, S. Occhipinti, S. Hutchison, J. Turner, R. Carter and J. Dunn	2009	Beating the blues after cancer: randomised controlled trial of a tele-based psychological intervention for high distress patients and carers	BMC Cancer	9		189	Excluded					1			0
Chan, S. W., B. Yip, S. Tso, B. S. Cheng and W. Tam	2009	Evaluation of a psychoeducation program for Chinese clients with schizophrenia and their family caregivers	Patient Educ Couns	75	1	67-76	Excluded			1					0
Chaveepojnkamjorn, W., N. Pichainarong, F. P. Schelp and U. Mahaweerawat	2009	A randomized controlled trial to improve the quality of life of type 2 diabetic patients using a self-help group program	Southeast Asian J Trop Med Public Health	40	1	169-176	Excluded			1					0
Chesterton, L. S., D. A. van der Windt, J. Sim, M. Lewis, C. D. Mallen, E. E. Mason, C. Warlow, K. Vohora and E. M. Hay	2009	Transcutaneous electrical nerve stimulation for the management of tennis elbow: a pragmatic randomized controlled trial: the TATE trial (ISRCTN 87141084)	BMC Musculoskelet Disord	10		156	Excluded		1						0
Chiu, Y. W., J. M. Chang, L. I. Lin, P. Y. Chang, W. C. Lo, L. C. Wu, T. C. Chen and S. J. Hwang	2009	Adherence to a diabetic care plan provides better glycemic control in ambulatory patients with type 2 diabetes	Kaohsiung Journal of Medical Sciences	25	4	184-192	Excluded					1			0
Christen, W. G., R. J. Glynn, E. Y. Chew and J. E. Buring	2009	Low-dose aspirin and medical record-confirmed age-related macular degeneration in a randomized trial of women	Ophthalmology	116	12	2386-2392	Excluded			1					0
Clark, N. M., J. A. Dodge, M. R. Partridge and F. J. Martinez	2009	Focusing on outcomes: Making the most of COPD interventions	International Journal of COPD	4	1	61-77	Excluded		1						0
Coffman, J. M., M. D. Cabana and E. H. Yelin	2009	Do school-based asthma education programs improve self-management and health outcomes?	Pediatrics	124	2	729-742	Excluded		1		1				0
Coleman, K., S. Mattke, P. J. Perrault and E. H. Wagner	2009	Untangling practice redesign from disease management: how do we best care for the chronically ill?	Annual Review of Public Health.	30		385-408	Excluded		1						0
Concha, J. B., H. M. Kravitz, M. H. Chin, M. A. Kelley, N. Chavez and T. P. Johnson	2009	Review of type 2 diabetes management interventions for addressing emotional well-being in Latinos	Diabetes Educ	35	6	941-958	Excluded		1						0
Connolly, M. and A. Bhatt	2009	Implementation of National Dyspepsia Guidelines to Reduce Prescribing and Return Patients to Self Care: Results from An Educational Intervention and Prospective Clinical Audit in England	Gastroenterology	136	5	A72-A72	Excluded		1						0
Connor, K., D. McNeese-Smith, G. van Servellen, B. Chang, M. Lee, E. Cheng, A. Hajar and B. G. Vickrey	2009	Insight into dementia care management using social-behavioral theory and mixed methods	Nurs Res	58	5	348-358	Excluded		1						0
Cooper, K., B. H. Smith and E. Hancock	2009	Patients' perceptions of self-management of chronic low back pain: evidence for enhancing patient education and support	Physiotherapy	95	1	43-50	Excluded		1						0
Corbella, A., L. Bottari, I. Cevasco, S. Giacobbe, I. Roba, S. Rossini and M. Tognarelli	2009	Patients in chronic anticoagulation. therapy: the organization of an educational program run by nurses and the assessment of patients' satisfaction	Assistenza Infermieristica E Ricerca	28	2	65-72	Excluded	1	1						0
Cordasco, K. M., S. M. Asch, D. S. Bell, J. J. Guterman, S. Gross-Schulman, L. Ramer, U. Elkayam, I. Franco, C. L. Leatherwood and C. M. Mangione	2009	A low-literacy medication education tool for safety-net hospital patients	Am J Prev Med	37	6 Suppl 1	S209-216	Excluded					1			0
Corser, W. and Y. Xu	2009	Facilitating Patients' Diabetes Self-Management A Primary Care Intervention Framework	Journal of Nursing Care Quality	24	2	172-178	Excluded		1						0
Costa, B. M., K. J. Fitzgerald, K. M. Jones and T. A. M. Dunning	2009	Effectiveness of IT-based diabetes management interventions: a review of the literature	Bmc Family Practice	10			Excluded		1						0
Crotty, M., J. Prendergast, M. W. Baftersby, D. Rowett, S. E. Graves, G. Leach and L. C. Giles	2009	Self-management and peer support among people with arthritis on a hospital joint replacement waiting list: a randomised controlled trial	Osteoarthritis and Cartilage	17	11	1428-1433	Excluded					1			0
Cully, J. A., A. Paukert, J. Falco and M. Stanley	2009	Cognitive-Behavioral Therapy: Innovations for Cardiopulmonary Patients With Depression and Anxiety	Cognitive and Behavioral Practice	16	4	394-407	Excluded		1						0
Czaja, S. J., L. N. Gitlin, R. Schulz, S. Zhang, L. D. Burgio, A. B. Stevens, L. O. Nichols and D. Gallagher-Thompson	2009	Development of the risk appraisal measure: a brief screen to identify risk areas and guide interventions for dementia caregivers	J Am Geriatr Soc	57	6	1064-1072	Excluded			1					0
Dale, J., I. Caramlau, J. Sturt, T. Friede and R. Walker	2009	Telephone peer-delivered intervention for diabetes motivation and support: The telecare exploratory RCT	Patient Education and Counseling	75	1	91-98	Excluded		1						0
Danaher, B. G., E. Lichtenstein, H. G. McKay and J. R. Seeley	2009	Use of non-assigned smoking cessation programs among participants of a Web-based randomized controlled trial	J Med Internet Res	11	2	e26	Excluded					1			0
Davis, R. M., A. D. Hitch, M. Nichols, A. Rizvi, M. Salaam and E. J. Mayer-Davis	2009	A collaborative approach to the recruitment and retention of minority patients with diabetes in rural community health centers	Contemp Clin Trials	30	1	63-70	Excluded		1						0
De Silva, M., M. Maclachlan, D. Devane, D. Desmond, P. Gallagher, U. Schnyder, M. Brennan and V. Patel	2009	Psychosocial interventions for the prevention of disability following traumatic physical injury	Cochrane Database Syst Rev		4	Cd006422	Excluded		1						0
Deitz, D. K., R. F. Cook, D. W. Billings and A. Hendrickson	2009	A web-based mental health program: reaching parents at work	J Pediatr Psychol	34	5	488-494	Excluded					1			0
Dent, L. A., K. J. Harris and C. W. Noonan	2009	Randomized trial assessing the effectiveness of a pharmacist-delivered program for smoking cessation	Annals of Pharmacotherapy	43	2	194-201	Excluded					1			0
Dinneen, S. F., M. C. O' Hara, M. Byrne, J. Newell, L. Daly, D. O' Shea and D. Smith	2009	The Irish DAFNE Study Protocol: A cluster randomised trial of group versus individual follow-up after structured education for type 1 diabetes	Trials	10		88	Excluded		1						0
Dobbin, A., M. Maxwell and R. Elton	2009	A benchmarked feasibility study of a self-hypnosis treatment for depression in primary care	Int J Clin Exp Hypn	57	3	293-318	Excluded		1						0
Dolor, R. J., W. S. Yancy, Jr., W. F. Owen, D. B. Matchar, G. P. Samsa, K. I. Pollak, P. H. Lin, J. D. Ard, M. Prempeh, H. L. McGuire, B. C. Batch, W. Fan and L. P. Svetkey	2009	Hypertension Improvement Project (HIP): study protocol and implementation challenges	Trials	10		13	Excluded		1						0
Doucette, W. R., M. J. Witry, K. B. Farris and R. P. McDonough	2009	Community pharmacist-provided extended diabetes care	Ann Pharmacother	43	5	882-889	Included								1
Dreer, L. E., J. Berry, P. Rivera, M. Snow, T. R. Elliott, D. Miller and T. D. Little	2009	Efficient Assessment of Social Problem-Solving Abilities in Medical and Rehabilitation Settings: A Rasch Analysis of the Social Problem-Solving Inventory-Revised	Journal of Clinical Psychology	65	7	653-669	Excluded		1						0
Driscoll, K. A., M. Killian, S. B. Johnson, J. H. Silverstein and L. C. Deeb	2009	Predictors of study completion and withdrawal in a randomized clinical trial of a pediatric diabetes adherence intervention	Contemp Clin Trials	30	3	212-220	Excluded				1				0
Eakin, E., M. Reeves, S. Lawler, N. Graves, B. Oldenburg, C. Del Mar, K. Wilke, E. Winkler and A. Barnett	2009	Telephone counseling for physical activity and diet in primary care patients	Am J Prev Med	36	2	142-149	Excluded					1			0
Echouffo-Tcheugui, J. B., R. K. Simmons, K. M. Williams, R. S. Barling, A. T. Prevost, A. L. Kinmonth, N. J. Wareham and S. J. Griffin	2009	The ADDITION-Cambridge trial protocol: A cluster Randomised controlled trial of screening for type 2 diabetes and intensive treatment for screen-detected patients	BMC Public Health	9			Excluded		1						0
Edwards, H., M. Courtney, K. Finlayson, P. Shuter and E. Lindsay	2009	A randomised controlled trial of a community nursing intervention: improved quality of life and healing for clients with chronic leg ulcers	J Clin Nurs	18	11	1541-1549	Excluded			1					0
Ehrlich, C., E. Kendall, H. Muenchberger and K. Armstrong	2009	Coordinated care: what does that really mean?	Health & Social Care in the Community	17	6	619-627	Excluded		1						0
Ell, K., W. Katon, L. J. Cabassa, B. Xie, P. J. Lee, S. Kapetanovic and J. Guterman	2009	Depression and diabetes among low-income Hispanics: design elements of a socioculturally adapted collaborative care model randomized controlled trial	Int J Psychiatry Med	39	2	113-132	Excluded		1						0
Ertem, I. O., E. B. B. Pekcici, C. G. Gok, S. Ozbas, H. Ozcebe and U. Beyazova	2009	Addressing Early Childhood Development in Primary Health Care: Experience from a Middle-Income Country	Journal of Developmental and Behavioral Pediatrics	30	4	319-326	Excluded				1				0
Espinoza-Palma, T., A. Zamorano, F. Arancibia, M. F. Bustos, M. J. Silva, C. Cardenas, P. De La Barra, V. Puente, J. Cerda, J. A. Castro-Rodriguez and F. Prado	2009	Effectiveness of asthma education with and without a self-management plan in hospitalized children	J Asthma	46	9	906-910	Excluded				1				0
Farber, H. J.	2009	Care management for childhood asthma: What works?	Pediatric Asthma, Allergy and Immunology	22	3	105-110	Excluded				1				0
Farmer AJ, Wade AN, French DP, et al.	2009	Blood glucose self-monitoring in type 2 diabetes: a randomised controlled trial	Health Technol Assess	13		1–50	Included								1
Feldman, P. H., M. V. McDonald, J. M. Mongoven, T. R. Peng, L. M. Gerber and L. E. Pezzin	2009	Home-based blood pressure interventions for blacks	Circ Cardiovasc Qual Outcomes	2	3	241-248	Excluded					1			0
Ferney, S. L., A. L. Marshall, E. G. Eakin and N. Owen	2009	Randomized trial of a neighborhood environment-focused physical activity website intervention	Preventive Medicine	48	2	144-150	Excluded						1		0
Ferrer, R. L., P. Mody-Bailey, C. R. Jaen, S. Gott and S. Araujo	2009	A Medical Assistant-Based Program to Promote Healthy Behaviors in Primary Care	Annals of Family Medicine	7	6	504-512	Excluded			1			1		0
Finkelstein, J. and E. Cha	2009	Hypertension telemanagement in blacks	Circ Cardiovasc Qual Outcomes	2	3	272-278	Excluded		1						0
Fortinsky, R. H., M. Kulldorff, A. Kleppinger and L. Kenyon-Pesce	2009	Dementia care consultation for family caregivers: Collaborative model linking an Alzheimer's association chapter with primary care physicians	Aging & Mental Health	13	2	162-170	Excluded						1		0
Franks, P., B. Chapman, P. Duberstein and A. Jerant	2009	Five factor model personality factors moderated the effects of an intervention to enhance chronic disease management self-efficacy	British Journal of Health Psychology	14		473-487	Excluded			1					0
Fredericks, S.	2009	Timing for delivering individualized patient education intervention to Coronary Artery Bypass Graft patients: An RCT	Eur J Cardiovasc Nurs	8	2	144-150	Excluded					1			0
Friedman, B., B. R. Wamsley, D. V. Liebel, Z. B. Saad and G. M. Eggert	2009	Patient satisfaction, empowerment, and health and disability status effects of a disease management-health promotion nurse intervention among Medicare beneficiaries with disabilities	Gerontologist	49	6	778-792	Excluded					1			0
Funnel, M. M., T. L. Brown, B. P. Childs, L. B. Haas, G. M. Hosey, B. Jensen, M. Maryniuk, M. Peyrot, J. D. Piette, D. Reader, L. M. Diminerio, K. Weinger and M. A. Weiss	2009	National Standards for Diabetes Self-Management Education	Diabetes Care	32		S87-S94	Excluded		1						0
Gagne, J. J. and V. Maio	2009	Comment: pharmaceutical care for migraine and headache patients: a community-based, randomized intervention	Ann Pharmacother	43	3	550-551; author reply 551	Excluded		1						0
Garbutt, J. M., D. Freiner, G. R. Highstein, K. A. Nelson, S. R. Smith and R. C. Strunk	2009	Home use of albuterol for asthma exacerbations	Annals of Allergy Asthma & Immunology	102	6	504-509	Excluded			1					0
Gibson, F., S. Aldiss, R. M. Taylor, R. Maguire and N. Kearney	2009	Involving health professionals in the development of an advanced symptom management system for young people: the ASyMS-YG study	Eur J Oncol Nurs	13	3	187-192	Excluded		1	1					0
Godfrey, J. R. and S. A. Dugan	2009	Toward Optimal Health: Advances in Chronic Back Pain Management for Women	Journal of Womens Health	18	10	1533-1537	Excluded		1						0
Goeppinger, J., K. R. Lorig, P. L. Ritter, S. Mutatkar, F. Villa and Z. Gizlice	2009	Mail-Delivered Arthritis Self-Management Tool Kit: A Randomized Trial and Longitudinal Followup	Arthritis & Rheumatism-Arthritis Care & Research	61	7	867-875	Excluded					1			0
Grootenhuis, M. A., H. Maurice-Stam, B. H. Derkx and B. F. Last	2009	Evaluation of a psychoeducational intervention for adolescents with inflammatory bowel disease	Eur J Gastroenterol Hepatol	21	4	340-345	Excluded				1				0
Gruenewald, P. J., K. Johnson, S. R. Shamblen, K. A. Ogilvie and D. Collins	2009	Reducing adolescent use of harmful legal products: intermediate effects of a community prevention intervention	Subst Use Misuse	44	14	2080-2098	Excluded				1				0
Guirguis, L. M., B. A. Chewning and M. A. Kieser	2009	A randomized controlled trial to evaluate the impact of structured patient interactions on pharmacy students' counselling behaviours and attitudes	Int J Pharm Pract	17	1	53-60	Excluded			1					0
Haapala, I., N. C. Barengo, S. Biggs, L. Surakka and P. Manninen	2009	Weight loss by mobile phone: a 1-year effectiveness study	Public Health Nutr	12	12	2382-2391	Excluded					1			0
Hayatbakhsh, M. R., J. M. Najman, T. R. McGee, W. Bor and M. J. O'Callaghan	2009	Early pubertal maturation in the prediction of early adult substance use: a prospective study	Addiction	104	1	59-66	Excluded		1						0
Herber, O. R., W. Schnepp and M. A. Rieger	2009	Recruitment rates and reasons for community physicians' non-participation in an interdisciplinary intervention study on leg ulceration	BMC Med Res Methodol	9		61	Excluded		1						0
Hill-Kayser, C. E., C. Vachani, M. K. Hampshire, L. A. Jacobs and J. M. Metz	2009	An Internet Tool for Creation of Cancer Survivorship Care Plans for Survivors and Health Care Providers: Design, Implementation, Use and User Satisfaction	Journal of Medical Internet Research	11	3		Excluded		1						0
Holt, C. L., T. A. Wynn, M. S. Litaker, P. Southward, S. Jeames and E. Schulz	2009	A comparison of a spiritually based and non-spiritually based educational intervention for informed decision making for prostate cancer screening among church-attending African-American men	Urol Nurs	29	4	249-258	Excluded					1			0
Homer, D., P. Nightingale and P. Jobanputra	2009	Providing patients with information about disease-modifying anti-rheumatic drugs: Individually or in groups? A pilot randomized controlled trial comparing adherence and satisfaction	Musculoskeletal Care	7	2	78-92	Excluded			1					0
Hospes, G., L. Bossenbroek, N. H. Ten Hacken, P. van Hengel and M. H. de Greef	2009	Enhancement of daily physical activity increases physical fitness of outclinic COPD patients: results of an exercise counseling program	Patient Educ Couns	75	2	274-278	Excluded					1			0
Hsieh, L. F., S. C. Chen, C. C. Chuang, H. M. Chai, W. S. Chen and Y. C. He	2009	Supervised aerobic exercise is more effective than home aerobic exercise in female chinese patients with rheumatoid arthritis	J Rehabil Med	41	5	332-337	Excluded					1		1	0
Huang, T. T., Y. T. Li and C. H. Wang	2009	Individualized programme to promote self-care among older adults with asthma: Randomized controlled trial	Journal of Advanced Nursing	65	2	348-358	Excluded					1			0
Hupperets, M. D., E. A. Verhagen and W. van Mechelen	2009	Effect of unsupervised home based proprioceptive training on recurrences of ankle sprain: randomised controlled trial	Bmj	339		b2684	Excluded				1				0
Hutchison, A. J., J. D. Breckon and L. H. Johnston	2009	Physical Activity Behavior Change Interventions Based on the Transtheoretical Model: A Systematic Review	Health Education & Behavior	36	5	829-845	Excluded		1						0
Ip, W. Y., C. S. Tang and W. B. Goggins	2009	An educational intervention to improve women's ability to cope with childbirth	J Clin Nurs	18	15	2125-2135	Excluded			1		1			0
Istepanian, R. S., K. Zitouni, D. Harry, N. Moutosammy, A. Sungoor, B. Tang and K. A. Earle	2009	Evaluation of a mobile phone telemonitoring system for glycaemic control in patients with diabetes	J Telemed Telecare	15	3	125-128	Excluded					1			0
Janson, S. L., M. Cooke, K. W. McGrath, L. A. Kroon, S. Robinson and R. B. Baron	2009	Improving chronic care of type 2 diabetes using teams of interprofessional learners	Acad Med	84	11	1540-1548	Excluded		1						0
Janssen, P., M. L. Nolan, H. Spiby, J. Green, M. M. Gross, H. Cheyne, V. Hundley, M. Rijnders, A. de Jonge and S. Buitendijk	2009	Roundtable discussion: Early labor: what's the problem?	Birth	36	4	332-339	Excluded		1						0
Jarrett, M. E., K. C. Cain, R. L. Burr, V. L. Hertig, S. N. Rosen and M. M. Heitkemper	2009	Comprehensive self-management for irritable bowel syndrome: randomized trial of in-person vs. combined in-person and telephone sessions	Am J Gastroenterol	104	12	3004-3014	Excluded					1			0
Jenkinson, CM	2009	Effects of dietary intervention and quadriceps strengthening exercises on pain and function in overweight people with knee pain: randomised controlled trial	BMJ	339			Excluded					1			0
Jerant, A., B. P. Chapman, P. Duberstein and P. Franks	2009	Is personality a key predictor of missing study data? An analysis from a randomized controlled trial	Ann Fam Med	7	2	148-156	Excluded		1						0
Jerant, A., M. Moore-Hill and P. Franks	2009	Home-based, peer-led chronic illness self-management training: findings from a 1-year randomized controlled trial	Ann Fam Med	7	4	319-327	Excluded						1		0
Jerant, A., R. L. Kravitz, R. Azari, L. White, J. A. Garcia, H. Vierra, M. C. Virata and P. Franks	2009	Training residents to employ self-efficacy-enhancing interviewing techniques: randomized controlled trial of a standardized patient intervention	J Gen Intern Med	24	5	606-613	Excluded			1					0
Jonsson, B., K. Ohrn, N. Oscarson and P. Lindberg	2009	An individually tailored treatment programme for improved oral hygiene: introduction of a new course of action in health education for patients with periodontitis	Int J Dent Hyg	7	3	166-175	Excluded		1						0
Kane, R. L.	2009	What Can Improve Chronic Disease Care?	Journal of the American Geriatrics Society	57	12	2338-2345	Excluded		1						0
Kaptein, A. A., M. Scharloo, M. J. Fischer, L. Snoei, B. M. Hughes, J. Weinman, R. M. Kaplan and K. F. Rabe	2009	50 Years of psychological research on patients with COPD - Road to ruin or highway to heaven?	Respiratory Medicine	103	1	3-11	Excluded		1						0
Khdour, M. R., J. C. Kidney, B. M. Smyth and J. C. McElnay	2009	Clinical pharmacy-led disease and medicine management programme for patients with COPD	British Journal of Clinical Pharmacology	68	4	588-598	Excluded					1			0
Kilboume, A. M., K. Biswas, P. A. Pirraglia, M. Sajatovic, W. O. Williford and M. S. Bauer	2009	Is the collaborative chronic care model effective for patients with bipolar disorder and co-occurring conditions?	Journal of Affective Disorders	112	2016-03-01	256-261	Excluded		1						0
King, A. B. and G. S. Wolfe	2009	Evaluation of a diabetes specialist-guided primary care diabetes treatment program	Journal of the American Academy of Nurse Practitioners	21	1	24-30	Excluded			1					0
Klein, A., G. Otto and I. Kr√§mer	2009	Impact of a pharmaceutical care program on liver transplant patientsƒù‚Ç¨‚Ñ¢ compliance with immunosuppressive medication: A prospective, randomized, controlled trial using electronic monitoring	Transplantation	87	6	839-847	Excluded			1					0
Koelewijn-van Loon MS, van der Weijden T, van Steenkiste B, Ronda G, Winkens B, Severens JL, Wensing M, Elwyn G, Grol R	2009	Involving patients in cardiovascular risk management with nurse-led clinics: a cluster randomized controlled trial	CMAJ	181	12	E267-74	Excluded							1	0
Kolko, D. J., L. D. Dorn, O. G. Bukstein, D. Pardini, E. A. Holden and J. Hart	2009	Community vs. clinic-based modular treatment of children with early-onset ODD or CD: A clinical trial with 3-year follow-up	Journal of Abnormal Child Psychology	37	5	591-609	Excluded				1				0
Kolt, G. S., G. M. Schofield, N. Kerse, N. Garrett, P. J. Schluter, T. Ashton and A. Patel	2009	The healthy steps study: a randomized controlled trial of a pedometer-based green prescription for older adults. Trial protocol	BMC Public Health	9		404	Excluded		1						0
Kotz, D., M. J. H. Huibers, R. J. West, G. Wesseling and O. C. P. van Schayck	2009	What mediates the effect of confrontational counselling on smoking cessation in smokers with COPD?	Patient Education and Counseling	76	1	16-24	Excluded			1					0
Kravitz, R. L., D. J. Tancredi, R. L. Street Jr, D. Kalauokalani, T. Grennan, T. Wun, C. Slee, D. Evans Dean, L. Lewis, N. Saito and P. Franks	2009	Cancer health empowerment for living without pain (Ca-HELP): Study design and rationale for a tailored education and coaching intervention to enhance care of cancer-related pain	BMC Cancer	9		319	Excluded		1						0
Krieger, J., T. K. Takaro, L. Song, N. Beaudet and K. Edwards	2009	A randomized controlled trial of asthma self-management support comparing clinic-based nurses and in-home community health workers: the Seattle-King County Healthy Homes II Project	Arch Pediatr Adolesc Med	163	2	141-149	Excluded				1				0
Kroenke K, Bair M, Damush T, Wu J, Hoke S, Sutherland J, Tu W	2009	Optimized antidepressant therapy and pain self-management in primary care patients with depression and musculoskeletal pain: a randomized controlled trial.	JAMA	301	20	2099–2110	Excluded			1					0
Kroenke, K., M. J. Bair, T. M. Damush, J. Wu, S. Hoke, J. Sutherland and W. Tu	2009	Optimized antidepressant therapy and pain self-management in primary care patients with depression and musculoskeletal pain: a randomized controlled trial	Jama	301	20	2099-2110	Excluded			1					0
Kumar, D., D. G. Schlundt and K. A. Wallston	2009	Patient-physician race concordance and its relationship to perceived health outcomes	Ethnicity and Disease	19	3	345-351	Excluded		1						0
Kuosmanen, L., M. V√§lim√§ki, G. Joffe, A. Pitk√§nen, H. H√§t√∂nen, A. Patel and M. Knapp	2009	The effectiveness of technology-based patient education on self-reported deprivation of liberty among people with severe mental illness: A randomized controlled trial	Nordic Journal of Psychiatry	63	5	383-389	Excluded					1			0
Lakatos, P. L.	2009	Prevalence, predictors, and clinical consequences of medical adherence in IBD: How to improve it?	World Journal of Gastroenterology	15	34	4234-4239	Excluded		1						0
Lipton, H. L.	2009	Home is where the health is: Advancing team-based care in chronic disease management	Archives of Internal Medicine	169	21	1945-1948	Excluded		1						0
Luckett, T., P. N. Butow and M. T. King	2009	Improving patient outcomes through the routine use of patient-reported data in cancer clinics: Future directions	Psycho-Oncology	18	11	1129-1138	Excluded		1						0
Lustria, M. L. A., J. Cortese, S. M. Noar and R. L. Glueckauf	2009	Computer-tailored health interventions delivered over the web: Review and analysis of key components	Patient Education and Counseling	74	2	156-173	Excluded		1						0
Ma, J., A. C. King, S. R. Wilson, L. Xiao and R. S. Stafford	2009	Evaluation of lifestyle interventions to treat elevated cardiometabolic risk in primary care (E-LITE): a randomized controlled trial	BMC Fam Pract	10		71	Excluded		1	1					0
Malanda, U. L., S. D. M. Bot, P. J. Kostense, F. J. Snoek, J. M. Dekker and G. Nijpels	2009	Effects of self-monitoring of glucose in non-insulin treated patients with type 2 diabetes: design of the IN CONTROL-trial	Bmc Family Practice	10			Excluded		1						0
Martin, A., K. Sanderson, J. Scott and P. Brough	2009	Promoting mental health in small-medium enterprises: an evaluation of the "Business in Mind" program	BMC Public Health	9		239	Excluded		1	1					0
Martin, M. A., C. D. Catrambone, R. A. Kee, A. T. Evans, L. K. Sharp, C. Lyttle, C. Rucker-Whitaker, K. B. Weiss and J. J. Shannon	2009	Improving asthma self-efficacy: developing and testing a pilot community-based asthma intervention for African American adults	J Allergy Clin Immunol	123	1	153-159.e153	Excluded			1					0
Matthews, E. E. and M. S. Aloia	2009	Continuous Positive Airway Pressure Treatment and Adherence in Obstructive Sleep Apnea	Sleep Medicine Clinics	4	4	473-485	Excluded		1						0
McCarrier, K. P., J. D. Ralston, I. B. Hirsch, G. Lewis, D. P. Martin, F. J. Zimmerman and H. I. Goldberg	2009	Web-based collaborative care for type 1 diabetes: a pilot randomized trial	Diabetes Technol Ther	11	4	211-217	Excluded					1			0
McCorkle, R., M. Dowd, E. Ercolano, D. Schulman-Green, A. L. Williams, M. L. Siefert, J. Steiner and P. Schwartz	2009	Effects of a nursing intervention on quality of life outcomes in post-surgical women with gynecological cancers	Psychooncology	18	1	62-70	Excluded					1			0
McHugh, G. A., M. Horne, K. I. Chalmers and K. A. Luker	2009	Specialist Community Nurses: A Critical Analysis of Their Role in the Management of Long-Term Conditions	International Journal of Environmental Research and Public Health	6	10	2550-2567	Excluded		1						0
Melnyk, B. M., D. Jacobson, S. Kelly, J. O'Haver, L. Small and M. Z. Mays	2009	Improving the Mental Health, Healthy Lifestyle Choices, and Physical Health of Hispanic Adolescents: A Randomized Controlled Pilot Study	Journal of School Health	79	12	575-584	Excluded				1				0
Meng, H., B. Wamsley, D. Liebel, D. Dixon, G. Eggert and J. Van Nostrand	2009	Urban-Rural Differences in the Effect of a Medicare Health Promotion and Disease Self-Management Program on Physical Function and Health Care Expenditures	Gerontologist	49	3	407-417	Excluded					1			0
Meredith, L. S., D. P. Eisenman, B. L. Green, R. Basurto-D√°vila, A. Cassells and J. Tobin	2009	System factors affect the recognition and management of posttraumatic stress disorder by primary care clinicians	Medical Care	47	6	686-694	Excluded		1						0
Merry, S. N.	2009	Cognitive behavioral therapy prevents depression in at-risk adolescents	Journal of Pediatrics	155	5	758	Excluded				1				0
Michael, Y. L. and N. E. Carlson	2009	Analysis of individual social-ecological mediators and moderators and their ability to explain effect of a randomized neighborhood walking intervention	International Journal of Behavioral Nutrition and Physical Activity	6			Excluded			1					0
Montoro-Rodriguez, J. and D. Gallagher-Thompson	2009	The role of resources and appraisals in predicting burden among Latina and non-Hispanic white female caregivers: a test of an expanded socio-cultural model of stress and coping	Aging Ment Health	13	5	648-658	Excluded		1						0
Morgan, M., J. Dunbar, P. Reddy, M. Coates and R. Leahy	2009	The TrueBlue study: is practice nurse-led collaborative care effective in the management of depression for patients with heart disease or diabetes?	BMC Fam Pract	10		46	Included								1
Moss-Morris, R., L. Dennison, L. Yardley, S. Landau, S. Roche, P. McCrone and T. Chalder	2009	Protocol for the saMS trial (supportive adjustment for multiple sclerosis): a randomized controlled trial comparing cognitive behavioral therapy to supportive listening for adjustment to multiple sclerosis	Bmc Neurology	9			Excluded		1						0
Murphy A W, Cupples M E, Smith S M, Byrne M, Byrne M C, Newell J et al.	2009	Effect of tailored practice and patient care plans on secondary prevention of heart disease in general practice: cluster randomised controlled trial	BMJ	339	b4220		Included								1
Nadort, M., A. Arntz, J. H. Smit, J. Giesen-Bloo, M. Eikelenboom, P. Spinhoven, T. van Asselt, M. Wensing and R. van Dyck	2009	Implementation of outpatient schema therapy for borderline personality disorder: Study design	BMC Psychiatry	9		64	Excluded		1						0
Nagel, T., G. Robinson, J. Condon and T. Trauer	2009	Approach to treatment of mental illness and substance dependence in remote Indigenous communities: Results of a mixed methods study	Australian Journal of Rural Health	17	4	174-182	Excluded						1		0
Nansel, T. R., R. J. Iannotti, B. G. Simons-Morton, L. P. Plotnick, L. M. Clark and L. Zeitzoff	2009	Long-term maintenance of treatment outcomes: diabetes personal trainer intervention for youth with type 1 diabetes	Diabetes Care	32	5	807-809	Excluded				1				0
Neafsey, P. J., E. Anderson, C. Coleman, C. A. Lin, E. M'Lan C and S. Walsh	2009	Reducing adverse self-medication behaviors in older adults with the Next Generation Personal Education Program (PEP-NG): Design and methodology	Patient Prefer Adherence	3		323-334	Excluded		1						0
Nunez, D. E., C. Keller and C. D. Ananian	2009	A Review of the Efficacy of the Self-Management Model on Health Outcomes in Community-Residing Older Adults with Arthritis	Worldviews on Evidence-Based Nursing	6	3	130-148	Excluded		1						0
Oake, N., C. van Walraven, M. A. Rodger and A. J. Forster	2009	Effect of an interactive voice response system on oral anticoagulant management	Canadian Medical Association Journal	180	9	927-933	Excluded			1					0
Olbort, R., C. Mahler, S. Campbell, B. Reuschenbach, T. Muller-Tasch, J. Szecsenyi and F. Peters-Klimm	2009	Doctors' assistants' views of case management to improve chronic heart failure care in general practice: a qualitative study	J Adv Nurs	65	4	799-808	Excluded		1						0
Oshikoya, K. A., I. O. Senbanjo and O. F. Njokanma	2009	Self-medication for infants with colic in Lagos, Nigeria	Bmc Pediatrics	9			Excluded				1				0
Osteras, N., P. Gulbrandsen, J. S. Benth, D. Hofoss and S. Brage	2009	Implementing structured functional assessments in general practice for persons with long-term sick leave: a cluster randomised controlled trial	BMC Fam Pract	10		31	Excluded			1					0
Padula, C. A., E. Yeaw and S. Mistry	2009	A home-based nurse-coached inspiratory muscle training intervention in heart failure	Appl Nurs Res	22	1	18-25	Excluded					1			0
Parkin, C., D. Hinnen, V. Valentine, D. Rice, M. B. Tumer, L. Haas, C. Mensing, T. Lumber, K. Fitzner, B. Stetson, K. McKnight, K. Ernst, T. Compton, J. Nelson, J. J. Seley, N. Letassy, D. Sherr and E. Amer Assoc Diabet	2009	AADE Guidelines for the Practice of Diabetes Self-Management Education and Training (DSME/T)	Diabetes Educator	35		85S-107S	Excluded		1						0
Parry, C., S. J. Min, A. Chugh, S. Chalmers and E. A. Coleman	2009	Further application of the care transitions intervention: results of a randomized controlled trial conducted in a fee-for-service setting	Home Health Care Serv Q	28	2016-03-02	84-99	Excluded					1			0
Patel, A., M. Buszewicz, J. Beecham, M. Griffin, G. Rait, I. Nazareth, A. Atkinson, J. Barlow and A. Haines	2009	Economic evaluation of arthritis self management in primary care	Bmj	339		b3532	Excluded			1					0
Peters-Klimm, F., S. Campbell, T. Muller-Tasch, D. Schellberg, G. Gelbrich, W. Herzog and J. Szecsenyi	2009	Primary care-based multifaceted, interdisciplinary medical educational intervention for patients with systolic heart failure: lessons learned from a cluster randomised controlled trial	Trials	10		68	Excluded			1					0
Petkova, V. B.	2009	Education for arthritis patients: A community pharmacy based pilot project	Pharmacy Practice	7	2	88-93	Excluded				1				0
Petrak, F. and S. Herpertz	2009	Treatment of depression in diabetes: an update	Current Opinion in Psychiatry	22	2	211-217	Excluded		1						0
Pibernik-Okanovic, M., D. Begic, D. Ajdukovic, N. Andrijasevic and Z. Metelko	2009	Psychoeducation versus treatment as usual in diabetic patients with subthreshold depression: preliminary results of a randomized controlled trial	Trials	10			Excluded			1					0
Pierce, L. L., V. Steiner, H. Pitzen and E. Grothaus	2009	Caregivers' experience: bimonthly participation in a year-long research interview process	J Neurosci Nurs	41	4	225-232	Excluded		1						0
Pinto, B. M., C. Rabin and S. Dunsiger	2009	Home-based exercise among cancer survivors: adherence and its predictors	Psychooncology	18	4	369-376	Excluded					1			0
Pipe, T. B., J. J. Bortz, A. Dueck, D. Pendergast, V. Buchda and J. Summers	2009	Nurse leader mindfulness meditation program for stress management: a randomized controlled trial	J Nurs Adm	39	3	130-137	Excluded			1					0
Polacsek, M., J. Orr, L. Letourneau, V. Rogers, R. Holmberg, K. O'Rourke, C. Hannon, K. A. Lombard and S. L. Gortmaker	2009	Impact of a Primary Care Intervention on Physician Practice and Patient and Family Behavior: Keep ME Healthy-The Maine Youth Overweight Collaborative	Pediatrics	123		S258-S266	Excluded				1				0
Postma, J., C. Karr and G. Kieckhefer	2009	Community health workers and environmental interventions for children with asthma: a systematic review	J Asthma	46	6	564-576	Excluded		1						0
Powers, B. J., J. L. King, R. Ali, A. Alkon, L. Bowlby, D. Edelman, P. Gentry, J. M. Grubber, C. Koropchak, M. L. Maciejewski, F. McCant, G. McKoy, M. Newell, E. Z. Oddone, M. K. Olsen, C. M. Rose, G. Trujillo and H. B. Bosworth	2009	The Cholesterol, Hypertension, and Glucose Education (CHANGE) study for African Americans with diabetes: study design and methodology	Am Heart J	158	3	342-348	Excluded		1						0
Powers, B. J., M. K. Olsen, E. Z. Oddone and H. B. Bosworth	2009	The Effect of a Hypertension Self-Management Intervention on Diabetes and Cholesterol Control	American Journal of Medicine	122	7	639-646	Excluded			1					0
Prochaska, J. O.	2009	Flaws in the theory or flaws in the study: A commentary on "The effect of Transtheoretical Model based interventions on smoking cessation"	Social Science & Medicine	68	3	404-406	Excluded		1						0
Puhl, R., C. Wharton and C. Heuer	2009	Weight Bias among Dietetics Students: Implications for Treatment Practices	Journal of the American Dietetic Association	109	3	438-444	Excluded		1						0
Quinn, C. C., A. L. Gruber-Baldini, M. Shardell, K. Weed, S. S. Clough, M. Peeples, M. Terrin, L. Bronich-Hall, E. Barr and D. Lender	2009	Mobile diabetes intervention study: testing a personalized treatment/behavioral communication intervention for blood glucose control	Contemp Clin Trials	30	4	334-346	Excluded			1					0
Radtke, M. A., C. Lee-Seifert, S. J. Rustenbach, I. Sch√§fer and M. Augustin	2009	Efficacy and patient benefit of treatment of irritated skin with ointments containing dexpanthenol : Health services research (observational study) on self-medication in a pharmaceutical network	Hautarzt	60	5	414-419	Excluded	1	1						0
Resnick, B., A. L. Gruber-Baldini, S. Zimmerman, E. Galik, I. Pretzer-Aboff, K. Russ and J. R. Hebel	2009	Nursing home resident outcomes from the Res-Care intervention	J Am Geriatr Soc	57	7	1156-1165	Excluded					1			0
Richardson, L., E. McCauley and W. Katon	2009	Collaborative care for adolescent depression: a pilot study	Gen Hosp Psychiatry	31	1	36-45	Excluded				1				0
Riggs, N. R., C. P. Chou and M. A. Pentz	2009	Preventing growth in amphetamine use: Long-term effects of the Midwestern Prevention Project (MPP) from early adolescence to early adulthood	Addiction	104	10	1691-1699	Excluded				1				0
Rinfret, S., M. T. Lussier, A. Peirce, F. Duhamel, S. Cossette, L. Lalonde, C. Tremblay, M. C. Guertin, J. LeLorier, J. Turgeon and P. Hamet	2009	The impact of a multidisciplinary information technology-supported program on blood pressure control in primary care	Circulation: Cardiovascular Quality and Outcomes	2	3	170-177	Excluded					1			0
Riper, H., J. Kramer, B. Conijn, F. Smit, G. Schippers and P. Cuijpers	2009	Translating Effective Web-Based Self-Help for Problem Drinking Into the Real World	Alcoholism-Clinical and Experimental Research	33	8	1401-1408	Excluded		1						0
Ritterband, L. M., F. P. Thorndike, L. A. Gonder-Frederick, J. C. Magee, E. T. Bailey, D. K. Saylor and C. M. Morin	2009	Efficacy of an Internet-Based Behavioral Intervention for Adults With Insomnia	Archives of General Psychiatry	66	7	692-698	Excluded					1			0
Robinson, J., S. Hetrick, S. Gook, E. Cosgrave, H. P. Yuen, P. McGorry and A. Yung	2009	Study protocol: the development of a randomised controlled trial testing a postcard intervention designed to reduce suicide risk among young help-seekers	BMC Psychiatry	9		59	Excluded		1						0
Rocker, G. M., J. Young and A. C. Simpson	2009	Advanced chronic obstructive pulmonary disease: More than a lung disease	Progress in Palliative Care	17	3	117-125	Excluded		1						0
Roek, M. G., L. M. Welschen, P. J. Kostense, J. M. Dekker, F. J. Snoek and G. Nijpels	2009	Web-based guided insulin self-titration in patients with type 2 diabetes: the Di@log study. Design of a cluster randomised controlled trial [TC1316]	BMC Fam Pract	10		40	Excluded		1						0
Roesch, S. C., G. J. Norman, M. A. Adams, J. Kerr, J. F. Sallis, S. Ryan, K. J. Calfas and K. Patrick	2009	Latent growth curve modeling of adolescent physical activity: testing parallel process and mediation models	J Health Psychol	14	2	313-325	Excluded				1				0
Rosal, M. C., M. J. White, A. Restrepo, B. Olendzki, J. Scavron, E. Sinagra, I. S. Ockene, M. Thompson, S. C. Lemon, L. M. Candib and G. Reed	2009	Design and methods for a randomized clinical trial of a diabetes self-management intervention for low-income Latinos: Latinos en Control	BMC Med Res Methodol	9		81	Excluded		1						0
Royal, S. W., D. P. Kidder, S. Patrabansh, R. J. Wolitski, D. R. Holtgrave, A. Aidala, S. Pals and R. Stall	2009	Factors associated with adherence to highly active antiretroviral therapy in homeless or unstably housed adults living with HIV	AIDS Care - Psychological and Socio-Medical Aspects of AIDS/HIV	21	4	448-455	Excluded		1						0
Rubak, S., A. Sandbaek, T. Lauritzen, K. Borch-Johnsen and B. Christensen	2009	General practitioners trained in motivational interviewing can positively affect the attitude to behaviour change in people with type 2 diabetes. One year follow-up of an RCT, ADDITION Denmark	Scand J Prim Health Care	27	3	172-179	Excluded			1					0
Sahebi, L. and R. G. Vahidi	2009	Self-medication and storage of drugs at home among the clients of drugstores in Tabriz	Current Drug Safety	4	2	107-112	Excluded		1						0
Salisbury, C., N. E. Foster, A. Bishop, M. Calnan, J. Coast, J. Hall, E. Hay, S. Hollinghurst, C. Hopper, S. Grove, S. Kaur and A. Montgomery	2009	'PhysioDirect' telephone assessment and advice services for physiotherapy: protocol for a pragmatic randomised controlled trial	Bmc Health Services Research	9			Excluded		1						0
Salmon, P., A. Ring, G. M. Humphris, J. C. Davies and C. F. Dowrick	2009	Primary Care Consultations About Medically Unexplained Symptoms: How Do Patients Indicate What They Want?	Journal of General Internal Medicine	24	4	450-456	Excluded			1					0
Samuel-Hodge, C. D., T. C. Keyserling, S. Park, L. F. Johnston, Z. Gizlice and S. I. Bangdiwala	2009	A randomized trial of a church-based diabetes self-management program for African Americans with type 2 diabetes	Diabetes Educ	35	3	439-454	Excluded					1			0
Schulz, R., S. J. Czaja, A. Lustig, B. Zdaniuk, L. M. Martire and D. Perdomo	2009	Improving the quality of life of caregivers of persons with spinal cord injury: a randomized controlled trial	Rehabil Psychol	54	1	1-15	Excluded			1		1			0
Schwebel, D. C., D. Swart, J. Simpson, S. k. A. Hui and P. Hobe	2009	An Intervention to Reduce Kerosene-Related Burns and Poisonings in Low-Income South African Communities	Health Psychology	28	4	493-500	Excluded			1					0
Searight, H. R.	2009	Realistic Approaches to Counseling in the Office Setting	American Family Physician	79	4	277-284	Excluded		1						0
Severson, H. H., A. L. Peterson, J. A. Andrews, J. S. Gordon, J. A. Cigrang, B. G. Danaher, C. M. Hunter and M. Barckley	2009	Smokeless tobacco cessation in military personnel: a randomized controlled trial	Nicotine Tob Res	11	6	730-738	Excluded					1			0
Shama, M. E., F. A. Meky, N. Y. Abou El Enein and M. Y. Mahdy	2009	The Effect of a Training Program in Communication Skills on Primary Health Care Physicians' Knowledge, Attitudes and Self-efficacy	J Egypt Public Health Assoc	84	2016-04-03	261-283	Excluded		1						0
Sherman, S. G., C. Sutcliffe, B. Srirojn, C. A. Latkin, A. Aramratanna and D. D. Celentano	2009	Evaluation of a peer network intervention trial among young methamphetamine users in Chiang Mai, Thailand	Soc Sci Med	68	1	69-79	Excluded			1			1		0
Sherrington, C., S. R. Lord, C. M. Vogler, J. C. Close, K. Howard, C. M. Dean, L. Clemson, E. Barraclough, E. Ramsay, S. D. O'Rourke and R. G. Cumming	2009	Minimising disability and falls in older people through a post-hospital exercise program: a protocol for a randomised controlled trial and economic evaluation	BMC Geriatr	9		8	Excluded		1						0
Shomali, M. E.	2009	Practical applications of therapy with a glucagon-like peptide-1 receptor agonist	Journal of Family Practice	58	9	S35-S43	Excluded		1						0
Siu, A. M. H., D. T. L. Shek and P. K. K. Poon	2009	Evidence-based research in community rehabilitation: Design issues and strategies	Hong Kong Journal of Occupational Therapy	19	1	20-26	Excluded		1						0
Skinner, C. S., K. I. Pollak, D. Farrell, M. K. Olsen, A. S. Jeffreys and J. A. Tulsky	2009	Use of and reactions to a tailored CD-ROM designed to enhance oncologist-patient communication: The SCOPE trial intervention	Patient Education and Counseling	77	1	90-96	Excluded		1						0
Skoro-Kondza, L., S. S. Tai, R. Gadelrab, D. Drincevic and T. Greenhalgh	2009	Community based yoga classes for type 2 diabetes: an exploratory randomised controlled trial	BMC Health Serv Res	9		33	Excluded					1			0
Slater, M. A., A. L. Weickgenant, M. A. Greenberg, D. R. Wahlgren, R. A. Williams, C. Carter, T. L. Patterson, I. Grant, S. R. Garfin, J. S. Webster and J. H. Atkinson	2009	Preventing Progression to Chronicity in First Onset, Subacute Low Back Pain: An Exploratory Study	Archives of Physical Medicine and Rehabilitation	90	4	545-552	Excluded					1			0
Smeets, R. J. E. M., C. G. Maher, M. K. Nicholas, K. M. Refshauge and R. D. Herbert	2009	Do Psychological Characteristics Predict Response to Exercise and Advice for Subacute Low Back Pain?	Arthritis & Rheumatism-Arthritis Care & Research	61	9	1202-1209	Excluded		1						0
Somers, T. J., F. J. Keefe, N. Godiwala and G. H. Hoyler	2009	Psychosocial factors and the pain experience of osteoarthritis patients: new findings and new directions	Current Opinion in Rheumatology	21	5	501-506	Excluded		1						0
Song, M. K., S. E. Ward, M. B. Happ, B. Piraino, H. S. Donovan, A. M. Shields and M. C. Connolly	2009	Randomized controlled trial of SPIRIT: An effective approach to preparing African-American dialysis patients and families for end of life	Research in Nursing and Health	32	3	260-273	Excluded		1	1					0
Stant, A. D., E. M. TenVergert, H. Kluiter, H. J. Conradi, A. Smit and J. Ormel	2009	Cost-Effectiveness of a Psychoeducational Relapse Prevention Program for Depression in Primary Care	Journal of Mental Health Policy and Economics	12	4	195-204	Included								1
Steuten, L. M. G., K. M. M. Lemmens, A. P. Nieboer and H. J. M. Vrijhoef	2009	Identifying potentially cost effective chronic care programs for people with COPD	International Journal of COPD	4	1	87-100	Excluded		1						0
Street, R. L., Jr., G. Makoul, N. K. Arora and R. M. Epstein	2009	How does communication heal? Pathways linking clinician-patient communication to health outcomes	Patient Education and Counseling	74	3	295-301	Excluded		1						0
Stuckey, H. L., C. Dellasega, N. J. Graber, D. T. Mauger, I. Lendel and R. A. Gabbay	2009	Diabetes nurse case management and motivational interviewing for change (DYNAMIC): Study design and baseline characteristics in the Chronic Care Model for type 2 diabetes	Contemporary Clinical Trials	30	4	366-374	Excluded		1						0
Svensson, J., L. Barclay and M. Cooke	2009	Randomised-controlled trial of two antenatal education programmes	Midwifery	25	2	114-125	Excluded					1			0
Taylor, A. and L. Stanbury	2009	A review of postoperative pain management and the challenges	Current Anaesthesia and Critical Care	20	4	188-194	Excluded		1						0
Thomas, A., G. Eichenberger, C. Kempton, D. Pape, S. York, A. M. Decker and M. Kohia	2009	Recommendations for the treatment of knee osteoarthritis, using various therapy techniques, based on categorizations of a literature review	Journal of Geriatric Physical Therapy	32	1	33-38	Excluded		1						0
Tungpunkom, P. and M. Nicol	2009	Life skills programmes for chronic mental illnesses	Cochrane Database of Systematic Reviews		4		Excluded		1						0
Uebelacker, L. A., R. B. Weisberg, R. Haggarty and I. W. Miller	2009	Adapted Behavior Therapy for Persistently Depressed Primary Care Patients An Open Trial	Behavior Modification	33	3	374-395	Excluded		1						0
Vadstrup, E. S., A. Frolich, H. Perrild, E. Borg and M. Roder	2009	Lifestyle intervention for type 2 diabetes patients: trial protocol of The Copenhagen Type 2 Diabetes Rehabilitation Project	BMC Public Health	9		166	Excluded		1						0
van Bastelaar, K. M. P., F. Pouwer, P. Cuijpers and F. J. Snoek	2009	Web-based cognitive behavioural therapy for diabetes patients with comorbid depression: a randomised controlled study	Psychologie & Gezondheid	37	4	222-228	Excluded	1				1			0
van Wilgen, C. P., P. U. Dijkstra, G. J. Versteegen, M. J. T. Fleuren, R. Stewart and M. van Wijhe	2009	Chronic pain and severe disuse syndrome: long-term outcome of an inpatient multidisciplinary cognitive behavioural programme.	Journal of Rehabilitation Medicine	41	3	122-128	Excluded		1						0
Vergouwen, A. C., H. Burger, T. J. Verheij and F. Koerselman	2009	Improving patients' beliefs about antidepressants in primary care: A cluster-randomized controlled trial of the effect of a depression care program	Primary Care Companion to the Journal of Clinical Psychiatry	11	2	48-52	Excluded			1					0
Vincent, D.	2009	Culturally tailored education to promote lifestyle change in Mexican Americans with type 2 diabetes	Journal of the American Academy of Nurse Practitioners	21	9	520-527	Excluded		1						0
Vliet Vlieland, T. P. M. and D. Pattison	2009	Non-drug therapies in early rheumatoid arthritis	Best Practice and Research: Clinical Rheumatology	23	1	103-116	Excluded		1						0
Vogt, F., S. Hall, M. Hankins and T. M. Marteau	2009	Evaluating three theory-based interventions to increase physicians' recommendations of smoking cessation services	Health Psychol	28	2	174-182	Excluded			1					0
Walker, J., J. Cassidy and M. Sharpe	2009	The third Symptom Management Research Trial in Oncology (SMaRT Oncology-3): A randomised trial to determine the efficacy of adding a complex intervention for major depressive disorder (Depression Care for People with Lung Cancer) to usual care, compared to usual care alone in patients with lung cancer	Trials	10		92	Excluded		1			1			0
Wallace, A. S., H. K. Seligman, T. C. Davis, D. Schillinger, C. L. Arnold, B. Bryant-Shilliday, J. K. Freburger and D. A. DeWalt	2009	Literacy-appropriate educational materials and brief counseling improve diabetes self-management	Patient Education and Counseling	75	3	328-333	Excluded					1	1		0
Wandera, M. N., I. M. Engebretsen, C. M. Rwenyonyi, J. Tumwine and A. N. √Östr√∏m	2009	Periodontal status, tooth loss and self-reported periodontal problems effects on oral impacts on daily performances, OIDP, in pregnant women in Uganda: A cross-sectional study	Health and Quality of Life Outcomes	7			Excluded					1			0
Ward, S. E., R. C. Serlin, H. S. Donovan, S. W. Ameringer, S. Hughes, K. Pe-Romashko and K. K. Wang	2009	A randomized trial of a representational intervention for cancer pain: does targeting the dyad make a difference?	Health Psychol	28	5	588-597	Excluded					1			0
Warrilow, A. E. and B. Beech	2009	Self-help CBT for depression: opportunities for primary care mental health nurses?	Journal of Psychiatric and Mental Health Nursing	16	9	792-803	Excluded		1						0
Watson, W. T. A., C. Gillespie, N. Thomas, S. E. Filuk, J. McColm, M. P. Piwniuk and A. B. Becker	2009	Small-group, interactive education and the effect on asthma control by children and their families	Canadian Medical Association Journal	181	5	257-263	Excluded				1				0
Watts, B.	2009	Outpatient management of asthma in children age 5-11 years: Guidelines for practice	Journal of the American Academy of Nurse Practitioners	21	5	261-269	Excluded				1				0
Weaver, M. R., C. J. Conover, R. J. Proescholdbell, P. S. Arno, A. Ang, K. K. Uldall and S. L. Ettner	2009	Cost-effectiveness analysis of integrated care for people with HIV, chronic mental illness and substance abuse disorders	Journal of Mental Health Policy and Economics	12	1	33-46	Excluded		1						0
Weingardt, K. R., M. A. Cucciare, C. Bellotti and W. P. Lai	2009	A randomized trial comparing two models of web-based training in cognitive-behavioral therapy for substance abuse counselors	J Subst Abuse Treat	37	3	219-227	Excluded			1					0
Wetherell, J. L., C. R. Ayers, J. T. Sorrell, S. R. Thorp, R. Nuevo, W. Belding, E. Gray, M. A. Stanley, P. A. Are√°n, M. Donohue, J. Un√ºtzer, J. Ramsdell, R. Xu and T. L. Patterson	2009	Modular psychotherapy for anxiety in older primary care patients	American Journal of Geriatric Psychiatry	17	6	483-492	Excluded			1					0
Wiley-Exley, E., M. E. Domino, J. Maxwell and S. E. Levkoff	2009	Cost-effectiveness of integrated care for elderly depressed patients in the PRISM-E study	J Ment Health Policy Econ	12	4	205-213	Excluded					1			0
Williams, N. H., E. Amoakwa, K. Burton, M. Hendry, J. Belcher, R. Lewis, K. Hood, J. Jones, P. Bennett, R. T. Edwards, R. D. Neal, G. Andrew and C. Wilkinson	2009	Activity Increase Despite Arthritis (AIDA): design of a Phase II randomised controlled trial evaluating an active management booklet for hip and knee osteoarthritis ISRCTN24554946	Bmc Family Practice	10			Excluded		1						0
Wolinsky, F. D., H. W. Mahncke, M. W. Vander Weg, R. Martin, F. W. Unverzagt, K. K. Ball, R. N. Jones and S. L. Tennstedt	2009	The ACTIVE Cognitive Training Interventions and the Onset of and Recovery from Suspected Clinical Depression	Journals of Gerontology Series B-Psychological Sciences and Social Sciences	64	5	577-585	Excluded			1					0
Wright, S., A. Bogan and A. Chokshi	2009	DaVita program advocates self-management of CKD	Nephrology news & issues	23	13	28-29	Excluded		1						0
Wu, D., G. X. Ma, K. Zhou, D. Zhou, A. Liu and A. N. Poon	2009	The effect of a culturally tailored smoking cessation for Chinese American smokers	Nicotine Tob Res	11	12	1448-1457	Excluded							1	0
Yates, T., M. Davies, T. Gorely, F. Bull and K. Khunti	2009	Effectiveness of a pragmatic education program designed to promote walking activity in individuals with impaired glucose tolerance: a randomized controlled trial	Diabetes Care	32	8	1404-1410	Excluded					1			0
Yehle, K. S., L. P. Sands, P. A. Rhynders and G. D. Newton	2009	The effect of shared medical visits on knowledge and self-care in patients with heart failure: A pilot study	Heart and Lung: Journal of Acute and Critical Care	38	1	25-33	Excluded			1					0
Yonkers, K. A., H. B. Howell, A. E. Allen, S. A. Ball, M. V. Pantalon and B. J. Rounsaville	2009	A treatment for substance abusing pregnant women	Arch Womens Ment Health	12	4	221-227	Excluded		1						0
[truncated: 3,195 more rows]

## Sheet: Inclusion Exclusion
GENERAL STATEMENT	Randomised controlled trials assessing the effectiveness of an individual face-to-face intervention delivered by a health care professional to improve self care in adult patients attending a primary care setting with any condition compared to usual care.
[truncated: 9 more rows]

[truncated: 3 more sheets: Final Query, Data extraction, Quality assessment]
